# Supplementary material for: (C-meso-N-meso-5,12-Dimethyl-7,14-diphenyl-1,4,8,11-tetra­aza­cyclo­tetra­deca-4,11-diene)nickel(II) bis­[O,O′-bis­(4-methyl­phen­yl) dithio­phosphate]
Source: Acta Crystallogr Sect E Struct Rep Online. 2010 Nov 27;66(Pt 12):m1663–4. doi: 10.1107/S160053681004849X (PMC3011755; doi:10.1107/S160053681004849X)
Supplement: Supplementary file 1 [file e-66-m1663-sup1.cif]

##############################################################################
###                                                                        ###
###        Electronic paper (Acta Crystallographica Section E)             ###
###                                                                        ###
##############################################################################
#                                                                            #
# This CIF contains the data in a paper accepted for publication in Acta     #
# Crystallographica Section E. It conforms to the requirements of Notes      #
# for Authors for Section E, and has been peer reviewed under the auspices   #
# of the IUCr Commission on Journals.                                        #
#                                                                            #
# Full details of the Crystallographic Information File format               #
# are given in the paper "The Crystallographic Information File (CIF):       #
# a New Standard Archive File for Crystallography" by S. R. Hall, F. H.      #
# Allen and I. D. Brown [Acta Cryst. (1991), A47, 655-685].                  #
#                                                                            #
# The current version of the core CIF dictionary is obtainable from          #
# ftp://ftp.iucr.org/pub/cif_core.dic. The current version number is 2.4.    #
#                                                                            #
# Software is freely available for graphical display of the structure(s) in  #
# this CIF.  For information consult the CIF home page http://www.iucr.org/  #
# cif/home.html                                                              #
#                                                                            #
# This file may be used for bona fide research purposes within the           #
# scientific community so long as proper attribution is given to the journal # 
# article from which it was obtained.                                        #
#                                                                            #
##############################################################################
                                             
data_I
_audit_creation_method     SHELXL-97
_chemical_name_systematic
;
(<i>C-meso-N-meso</i>-5,12-Dimethyl-7,14-diphenyl-1,4,8,11-
tetraazacyclotetradeca-4,11-diene)nickel(II)
bis[<i>O</i>,<i>O</i>'-bis(4-methylphenyl) dithiophosphate]
;
_chemical_name_common     ?
_chemical_formula_moiety     'C24 H32 N4 Ni 2+, 2(C14 H14 O2 P S2 -)'
_chemical_formula_sum     'C52 H60 N4 Ni O4 P2 S4'
_chemical_formula_iupac     '[Ni (C24 H32 N4)] (C14 H14 O2 P S2)2'
_chemical_formula_weight     1053.93
_chemical_melting_point     ?
_symmetry_cell_setting     monoclinic
_symmetry_space_group_name_H-M     'P 21/n'
_symmetry_space_group_name_Hall     '-P 2yn'
loop_
    _symmetry_equiv_pos_as_xyz
    'x, y, z'
    '-x+1/2, y+1/2, -z+1/2'
    '-x, -y, -z'
    'x-1/2, -y-1/2, z-1/2'
_cell_length_a     10.04828(18)
_cell_length_b     19.6896(4)
_cell_length_c     13.5112(3)
_cell_angle_alpha     90.00
_cell_angle_beta     106.900(2)
_cell_angle_gamma     90.00
_cell_volume     2557.69(9)
_cell_formula_units_Z     2
_cell_measurement_reflns_used     5452
_cell_measurement_theta_min     2.9555
_cell_measurement_theta_max     29.1979
_cell_measurement_temperature     150.0
_exptl_crystal_description     block
_exptl_crystal_colour     pale-violet
_exptl_crystal_size_max     0.22
_exptl_crystal_size_mid     0.18
_exptl_crystal_size_min     0.16
_exptl_crystal_density_diffrn     1.368
_exptl_crystal_density_meas     ?
_exptl_crystal_density_method     'not measured'
_exptl_crystal_F_000     1108
_exptl_absorpt_coefficient_mu     0.654
_exptl_absorpt_correction_type     multi-scan
_exptl_absorpt_process_details
                                  '(CrysAlis PRO RED; Oxford Diffraction, 2009)'
_exptl_absorpt_correction_T_min     0.93021
_exptl_absorpt_correction_T_max     1.0
_diffrn_ambient_temperature     150.0
_diffrn_radiation_type     'Mo K\a'
_diffrn_radiation_wavelength     0.7107
_diffrn_radiation_source     'fine-focus sealed tube'
_diffrn_radiation_monochromator     graphite
_diffrn_measurement_device_type     'Oxford Diffraction Xcalibur Eos'
_diffrn_measurement_method     \w
_diffrn_detector_area_resol_mean     16.0874
_diffrn_reflns_number     11501
_diffrn_reflns_av_R_equivalents     0.0254
_diffrn_reflns_av_sigmaI/netI     0.0420
_diffrn_reflns_theta_min     2.96
_diffrn_reflns_theta_max     26.37
_diffrn_reflns_theta_full     26.37
_diffrn_measured_fraction_theta_max     0.999
_diffrn_measured_fraction_theta_full     0.999
_diffrn_reflns_limit_h_min     -12
_diffrn_reflns_limit_h_max     12
_diffrn_reflns_limit_k_min     -24
_diffrn_reflns_limit_k_max     22
_diffrn_reflns_limit_l_min     -16
_diffrn_reflns_limit_l_max     16
_diffrn_standards_number     ?
_diffrn_standards_interval_count     ?
_diffrn_standards_interval_time     ?
_diffrn_standards_decay_%     ?
_refine_special_details
;
 Refinement of F^2^ against ALL reflections.  The weighted R-factor wR and
 goodness of fit S are based on F^2^, conventional R-factors R are based
 on F, with F set to zero for negative F^2^. The threshold expression of
 F^2^ > 2sigma(F^2^) is used only for calculating R-factors(gt) etc. and is
 not relevant to the choice of reflections for refinement.  R-factors based
 on F^2^ are statistically about twice as large as those based on F, and R-
 factors based on ALL data will be even larger.
;
_reflns_number_total     5232
_reflns_number_gt     4326
_reflns_threshold_expression     I>2\s(I)
_refine_ls_structure_factor_coef     Fsqd
_refine_ls_matrix_type     full
_refine_ls_R_factor_all     0.0473
_refine_ls_R_factor_gt     0.0357
_refine_ls_wR_factor_gt     0.0781
_refine_ls_wR_factor_ref     0.0848
_refine_ls_goodness_of_fit_ref     1.014
_refine_ls_restrained_S_all     1.014
_refine_ls_number_reflns     5232
_refine_ls_number_parameters     307
_refine_ls_number_restraints     0
_refine_ls_hydrogen_treatment     constr
_refine_ls_weighting_scheme     calc
_refine_ls_weighting_details
         'calc w=1/[\s^2^(Fo^2^)+(0.0330P)^2^+1.1390P] where P=(Fo^2^+2Fc^2^)/3'
_atom_sites_solution_hydrogens     geom
_atom_sites_solution_primary     direct
_atom_sites_solution_secondary     difmap
_refine_ls_shift/su_max     0.001
_refine_ls_shift/su_mean     0.000
_refine_diff_density_max     0.387
_refine_diff_density_min     -0.278
_refine_ls_extinction_method     none
_refine_ls_extinction_coef     ?
loop_
    _atom_type_symbol
    _atom_type_description
    _atom_type_scat_dispersion_real
    _atom_type_scat_dispersion_imag
    _atom_type_scat_source
    'C' 'C' 0.0033 0.0016
                         'International Tables Vol C Tables 4.2.6.8 and 6.1.1.4'
    'H' 'H' 0.0000 0.0000
                         'International Tables Vol C Tables 4.2.6.8 and 6.1.1.4'
    'N' 'N' 0.0061 0.0033
                         'International Tables Vol C Tables 4.2.6.8 and 6.1.1.4'
    'Ni' 'Ni' 0.3393 1.1124
                         'International Tables Vol C Tables 4.2.6.8 and 6.1.1.4'
    'O' 'O' 0.0106 0.0060
                         'International Tables Vol C Tables 4.2.6.8 and 6.1.1.4'
    'P' 'P' 0.1023 0.0942
                         'International Tables Vol C Tables 4.2.6.8 and 6.1.1.4'
    'S' 'S' 0.1246 0.1234
                         'International Tables Vol C Tables 4.2.6.8 and 6.1.1.4'
_computing_data_collection     'CrysAlis PRO CCD (Oxford Diffraction, 2009)'
_computing_cell_refinement     'CrysAlis PRO CCD (Oxford Diffraction, 2009)'
_computing_data_reduction     'CrysAlis PRO RED (Oxford Diffraction, 2009)'
_computing_structure_solution     'SHELXS97 (Sheldrick, 2008)'
_computing_structure_refinement     'SHELXL97 (Sheldrick, 2008)'
_computing_molecular_graphics     'ORTEP-3 for Windows (Farrugia, 1997)'
_computing_publication_material     'SHELXL97 (Sheldrick, 2008'
loop_
    _atom_site_type_symbol
    _atom_site_label
    _atom_site_fract_x
    _atom_site_fract_y
    _atom_site_fract_z
    _atom_site_U_iso_or_equiv
    _atom_site_adp_type
    _atom_site_calc_flag
    _atom_site_refinement_flags
    _atom_site_occupancy
    _atom_site_disorder_assembly
    _atom_site_disorder_group
    Ni Ni1 0.5000 0.0000 0.5000 0.01821(10) Uani d S 1 . .
    N N2 0.65018(15) 0.05440(8) 0.58612(13) 0.0187(4) Uani d . 1 . .
    H H2 0.6883 0.0785 0.5417 0.022 Uiso calc R 1 . .
    N N1 0.36007(16) 0.06810(8) 0.49274(12) 0.0194(4) Uani d . 1 . .
    C C7 0.7393(2) 0.14121(10) 0.72455(16) 0.0231(4) Uani d . 1 . .
    C C3 0.6128(2) 0.10500(10) 0.65498(16) 0.0230(4) Uani d . 1 . .
    H H3 0.5655 0.0804 0.7001 0.028 Uiso calc R 1 . .
    C C12 0.8221(2) 0.18311(11) 0.68330(17) 0.0273(5) Uani d . 1 . .
    H H12 0.8003 0.1886 0.6105 0.033 Uiso calc R 1 . .
    C C1 0.37339(19) 0.12907(10) 0.52677(16) 0.0215(4) Uani d . 1 . .
    C C4 0.22025(19) 0.04534(10) 0.42970(17) 0.0257(5) Uani d . 1 . .
    H H4A 0.1666 0.0842 0.3917 0.031 Uiso calc R 1 . .
    H H4B 0.1683 0.0256 0.4748 0.031 Uiso calc R 1 . .
    C C6 0.7588(2) 0.00694(10) 0.64466(16) 0.0248(5) Uani d . 1 . .
    H H6A 0.7291 -0.0150 0.7007 0.030 Uiso calc R 1 . .
    H H6B 0.8467 0.0317 0.6761 0.030 Uiso calc R 1 . .
    C C2 0.5110(2) 0.15594(11) 0.59068(18) 0.0301(5) Uani d . 1 . .
    H H2B 0.4934 0.1910 0.6379 0.036 Uiso calc R 1 . .
    H H2A 0.5562 0.1788 0.5437 0.036 Uiso calc R 1 . .
    C C5 0.2573(2) 0.18000(11) 0.50298(18) 0.0294(5) Uani d . 1 . .
    H H5A 0.2449 0.1989 0.4338 0.044 Uiso calc R 1 . .
    H H5C 0.2801 0.2167 0.5542 0.044 Uiso calc R 1 . .
    H H5B 0.1711 0.1577 0.5054 0.044 Uiso calc R 1 . .
    C C11 0.9352(2) 0.21660(12) 0.74757(18) 0.0330(5) Uani d . 1 . .
    H H11 0.9908 0.2450 0.7187 0.040 Uiso calc R 1 . .
    C C9 0.8874(2) 0.16789(13) 0.89515(18) 0.0382(6) Uani d . 1 . .
    H H9 0.9094 0.1626 0.9680 0.046 Uiso calc R 1 . .
    C C8 0.7738(2) 0.13401(12) 0.83067(17) 0.0310(5) Uani d . 1 . .
    H H8 0.7190 0.1055 0.8600 0.037 Uiso calc R 1 . .
    C C10 0.9680(2) 0.20904(12) 0.85370(19) 0.0368(6) Uani d . 1 . .
    H H10 1.0459 0.2322 0.8977 0.044 Uiso calc R 1 . .
    P P1 0.73840(5) 0.08481(3) 0.33089(4) 0.02337(13) Uani d . 1 . .
    S S1 0.54518(6) 0.10019(3) 0.32732(5) 0.03221(15) Uani d . 1 . .
    S S2 0.88615(6) 0.11448(3) 0.45192(4) 0.03143(14) Uani d . 1 . .
    O O2 0.75506(14) 0.11660(7) 0.22395(11) 0.0274(3) Uani d . 1 . .
    O O1 0.77128(15) 0.00483(7) 0.31873(11) 0.0272(3) Uani d . 1 . .
    C C20 0.8809(2) 0.11224(11) 0.19887(16) 0.0255(5) Uani d . 1 . .
    C C23 1.1212(2) 0.10828(13) 0.13572(17) 0.0332(6) Uani d . 1 . .
    C C14 0.5849(2) -0.02229(11) 0.16048(17) 0.0286(5) Uani d . 1 . .
    H H14 0.5515 0.0231 0.1527 0.034 Uiso calc R 1 . .
    C C13 0.6975(2) -0.04031(11) 0.24365(17) 0.0261(5) Uani d . 1 . .
    C C25 0.9101(2) 0.05523(12) 0.14963(17) 0.0306(5) Uani d . 1 . .
    H H25 0.8484 0.0175 0.1366 0.037 Uiso calc R 1 . .
    C C17 0.6815(3) -0.15446(12) 0.1808(2) 0.0385(6) Uani d . 1 . .
    H H17 0.7156 -0.1997 0.1883 0.046 Uiso calc R 1 . .
    C C21 0.9712(2) 0.16664(11) 0.21960(17) 0.0304(5) Uani d . 1 . .
    H H21 0.9519 0.2053 0.2552 0.037 Uiso calc R 1 . .
    C C16 0.5682(2) -0.13849(12) 0.09778(19) 0.0349(6) Uani d . 1 . .
    C C15 0.5220(2) -0.07171(12) 0.08889(18) 0.0314(5) Uani d . 1 . .
    H H15 0.4450 -0.0594 0.0320 0.038 Uiso calc R 1 . .
    C C18 0.7466(2) -0.10621(11) 0.25325(19) 0.0324(5) Uani d . 1 . .
    H H18 0.8247 -0.1184 0.3094 0.039 Uiso calc R 1 . .
    C C22 1.0910(2) 0.16418(13) 0.18768(17) 0.0342(6) Uani d . 1 . .
    H H22 1.1533 0.2016 0.2018 0.041 Uiso calc R 1 . .
    C C26 1.2453(2) 0.10744(16) 0.0941(2) 0.0518(8) Uani d . 1 . .
    H H26B 1.2785 0.0607 0.0935 0.078 Uiso calc R 1 . .
    H H26C 1.3196 0.1355 0.1382 0.078 Uiso calc R 1 . .
    H H26A 1.2182 0.1256 0.0235 0.078 Uiso calc R 1 . .
    C C24 1.0306(2) 0.05370(13) 0.11934(17) 0.0341(5) Uani d . 1 . .
    H H24 1.0516 0.0141 0.0865 0.041 Uiso calc R 1 . .
    C C19 0.4963(3) -0.19066(14) 0.0184(2) 0.0526(8) Uani d . 1 . .
    H H19A 0.4047 -0.2011 0.0265 0.079 Uiso calc R 1 . .
    H H19C 0.5525 -0.2322 0.0282 0.079 Uiso calc R 1 . .
    H H19B 0.4851 -0.1726 -0.0512 0.079 Uiso calc R 1 . .
loop_
    _atom_site_aniso_label
    _atom_site_aniso_U_11
    _atom_site_aniso_U_22
    _atom_site_aniso_U_33
    _atom_site_aniso_U_12
    _atom_site_aniso_U_13
    _atom_site_aniso_U_23
    Ni1 0.01354(17) 0.01832(19) 0.0208(2) 0.00210(14) 0.00195(14) -0.00173(15)
    N2 0.0153(8) 0.0185(8) 0.0218(9) 0.0012(7) 0.0042(7) 0.0012(7)
    N1 0.0160(8) 0.0202(9) 0.0208(9) 0.0003(7) 0.0037(7) 0.0022(7)
    C7 0.0198(10) 0.0246(11) 0.0238(11) 0.0035(8) 0.0043(8) -0.0058(9)
    C3 0.0199(10) 0.0281(11) 0.0219(11) -0.0018(9) 0.0074(8) -0.0063(9)
    C12 0.0248(10) 0.0302(12) 0.0257(12) 0.0012(9) 0.0052(9) -0.0035(10)
    C1 0.0192(10) 0.0217(11) 0.0238(11) 0.0028(8) 0.0068(8) 0.0009(9)
    C4 0.0142(9) 0.0213(11) 0.0369(13) 0.0017(8) -0.0001(9) 0.0005(10)
    C6 0.0201(10) 0.0213(11) 0.0267(12) 0.0029(8) -0.0030(8) 0.0037(9)
    C2 0.0204(10) 0.0256(12) 0.0405(14) 0.0028(9) 0.0029(9) -0.0102(10)
    C5 0.0230(10) 0.0204(11) 0.0416(14) 0.0046(9) 0.0044(9) -0.0028(10)
    C11 0.0265(11) 0.0286(13) 0.0429(15) -0.0019(10) 0.0088(10) -0.0077(11)
    C9 0.0380(13) 0.0442(15) 0.0259(13) 0.0053(11) -0.0009(10) -0.0084(11)
    C8 0.0302(12) 0.0359(13) 0.0263(12) 0.0012(10) 0.0072(9) -0.0027(10)
    C10 0.0262(11) 0.0359(13) 0.0399(15) 0.0000(10) -0.0036(10) -0.0142(12)
    P1 0.0218(3) 0.0267(3) 0.0235(3) 0.0008(2) 0.0095(2) 0.0013(2)
    S1 0.0223(3) 0.0446(4) 0.0323(3) 0.0051(2) 0.0119(2) 0.0032(3)
    S2 0.0263(3) 0.0397(3) 0.0285(3) -0.0055(2) 0.0084(2) -0.0055(3)
    O2 0.0245(7) 0.0321(8) 0.0281(8) 0.0041(6) 0.0117(6) 0.0071(7)
    O1 0.0287(8) 0.0258(8) 0.0256(8) 0.0026(6) 0.0055(6) 0.0008(7)
    C20 0.0226(10) 0.0339(12) 0.0215(11) 0.0019(9) 0.0088(8) 0.0068(10)
    C23 0.0220(11) 0.0558(16) 0.0203(11) 0.0021(11) 0.0037(9) 0.0110(11)
    C14 0.0326(12) 0.0261(11) 0.0283(12) -0.0017(10) 0.0109(10) 0.0045(10)
    C13 0.0288(11) 0.0278(12) 0.0255(12) -0.0030(9) 0.0138(9) 0.0012(10)
    C25 0.0308(12) 0.0367(13) 0.0259(12) -0.0037(10) 0.0107(9) -0.0001(10)
    C17 0.0433(14) 0.0233(12) 0.0577(17) -0.0031(11) 0.0284(13) 0.0003(12)
    C21 0.0329(12) 0.0280(12) 0.0303(13) 0.0003(10) 0.0091(10) 0.0058(10)
    C16 0.0395(13) 0.0307(13) 0.0425(15) -0.0141(11) 0.0247(12) -0.0050(11)
    C15 0.0316(12) 0.0356(13) 0.0286(12) -0.0094(10) 0.0113(10) 0.0009(11)
    C18 0.0335(12) 0.0282(12) 0.0390(14) 0.0019(10) 0.0160(10) 0.0043(11)
    C22 0.0282(11) 0.0421(14) 0.0301(13) -0.0079(11) 0.0052(10) 0.0121(11)
    C26 0.0261(12) 0.092(2) 0.0389(15) 0.0024(14) 0.0126(11) 0.0119(15)
    C24 0.0343(12) 0.0459(15) 0.0236(12) 0.0058(11) 0.0107(10) -0.0011(11)
    C19 0.0566(17) 0.0418(16) 0.066(2) -0.0235(13) 0.0277(15) -0.0154(14)
_geom_special_details
;
 All esds (except the esd in the dihedral angle between two l.s. planes)
 are estimated using the full covariance matrix.  The cell esds are taken
 into account individually in the estimation of esds in distances, angles
 and torsion angles; correlations between esds in cell parameters are only
 used when they are defined by crystal symmetry.  An approximate (isotropic)
 treatment of cell esds is used for estimating esds involving l.s. planes.
;
loop_
    _geom_bond_atom_site_label_1
    _geom_bond_atom_site_label_2
    _geom_bond_site_symmetry_2
    _geom_bond_distance
    _geom_bond_publ_flag
    Ni1 N2 . 1.9385(15) ?
    Ni1 N2 3_656 1.9385(15) ?
    Ni1 N1 . 1.9247(16) ?
    Ni1 N1 3_656 1.9247(16) ?
    N2 H2 . 0.9300 ?
    N2 C3 . 1.484(2) ?
    N2 C6 . 1.479(2) ?
    N1 C1 . 1.279(3) ?
    N1 C4 . 1.485(2) ?
    C7 C3 . 1.521(3) ?
    C7 C12 . 1.397(3) ?
    C7 C8 . 1.381(3) ?
    C3 H3 . 1.0000 ?
    C3 C2 . 1.513(3) ?
    C12 H12 . 0.9500 ?
    C12 C11 . 1.381(3) ?
    C1 C2 . 1.498(3) ?
    C1 C5 . 1.500(3) ?
    C4 H4A . 0.9900 ?
    C4 H4B . 0.9900 ?
    C4 C6 3_656 1.495(3) ?
    C6 C4 3_656 1.495(3) ?
    C6 H6A . 0.9900 ?
    C6 H6B . 0.9900 ?
    C2 H2B . 0.9900 ?
    C2 H2A . 0.9900 ?
    C5 H5A . 0.9800 ?
    C5 H5C . 0.9800 ?
    C5 H5B . 0.9800 ?
    C11 H11 . 0.9500 ?
    C11 C10 . 1.383(3) ?
    C9 H9 . 0.9500 ?
    C9 C8 . 1.389(3) ?
    C9 C10 . 1.375(3) ?
    C8 H8 . 0.9500 ?
    C10 H10 . 0.9500 ?
    P1 S1 . 1.9517(7) ?
    P1 S2 . 1.9514(8) ?
    P1 O2 . 1.6273(15) ?
    P1 O1 . 1.6271(15) ?
    O2 C20 . 1.403(2) ?
    O1 C13 . 1.390(3) ?
    C20 C25 . 1.379(3) ?
    C20 C21 . 1.379(3) ?
    C23 C22 . 1.386(3) ?
    C23 C26 . 1.510(3) ?
    C23 C24 . 1.384(3) ?
    C14 H14 . 0.9500 ?
    C14 C13 . 1.389(3) ?
    C14 C15 . 1.388(3) ?
    C13 C18 . 1.381(3) ?
    C25 H25 . 0.9500 ?
    C25 C24 . 1.387(3) ?
    C17 H17 . 0.9500 ?
    C17 C16 . 1.382(3) ?
    C17 C18 . 1.385(3) ?
    C21 H21 . 0.9500 ?
    C21 C22 . 1.393(3) ?
    C16 C15 . 1.388(3) ?
    C16 C19 . 1.509(3) ?
    C15 H15 . 0.9500 ?
    C18 H18 . 0.9500 ?
    C22 H22 . 0.9500 ?
    C26 H26B . 0.9800 ?
    C26 H26C . 0.9800 ?
    C26 H26A . 0.9800 ?
    C24 H24 . 0.9500 ?
    C19 H19A . 0.9800 ?
    C19 H19C . 0.9800 ?
    C19 H19B . 0.9800 ?
loop_
    _geom_angle_atom_site_label_1
    _geom_angle_atom_site_label_2
    _geom_angle_atom_site_label_3
    _geom_angle_site_symmetry_1
    _geom_angle_site_symmetry_3
    _geom_angle
    _geom_angle_publ_flag
    Ni1 N2 H2 . . 106.8 ?
    N2 Ni1 N2 3_656 . 180 ?
    N2 C3 C7 . . 112.54(15) ?
    N2 C3 H3 . . 108.0 ?
    N2 C3 C2 . . 109.70(16) ?
    N2 C6 C4 . 3_656 107.56(16) ?
    N2 C6 H6A . . 110.2 ?
    N2 C6 H6B . . 110.2 ?
    N1 Ni1 N2 . . 94.32(7) ?
    N1 Ni1 N2 . 3_656 85.68(7) ?
    N1 Ni1 N2 3_656 . 85.68(7) ?
    N1 Ni1 N2 3_656 3_656 94.32(7) ?
    N1 Ni1 N1 3_656 . 180 ?
    N1 C1 C2 . . 121.44(17) ?
    N1 C1 C5 . . 123.84(18) ?
    N1 C4 H4A . . 110.2 ?
    N1 C4 H4B . . 110.2 ?
    N1 C4 C6 . 3_656 107.38(16) ?
    C7 C3 H3 . . 108.0 ?
    C7 C12 H12 . . 119.7 ?
    C7 C8 C9 . . 121.0(2) ?
    C7 C8 H8 . . 119.5 ?
    C3 N2 Ni1 . . 116.89(11) ?
    C3 N2 H2 . . 106.8 ?
    C3 C2 H2B . . 108.1 ?
    C3 C2 H2A . . 108.1 ?
    C12 C7 C3 . . 121.19(18) ?
    C12 C11 H11 . . 119.8 ?
    C12 C11 C10 . . 120.3(2) ?
    C1 N1 Ni1 . . 129.59(14) ?
    C1 N1 C4 . . 118.19(16) ?
    C1 C2 C3 . . 116.97(17) ?
    C1 C2 H2B . . 108.1 ?
    C1 C2 H2A . . 108.1 ?
    C1 C5 H5A . . 109.5 ?
    C1 C5 H5C . . 109.5 ?
    C1 C5 H5B . . 109.5 ?
    C4 N1 Ni1 . . 111.99(12) ?
    C4 C6 H6A 3_656 . 110.2 ?
    C4 C6 H6B 3_656 . 110.2 ?
    H4A C4 H4B . . 108.5 ?
    C6 N2 Ni1 . . 107.25(12) ?
    C6 N2 H2 . . 106.8 ?
    C6 N2 C3 . . 111.77(15) ?
    C6 C4 H4A 3_656 . 110.2 ?
    C6 C4 H4B 3_656 . 110.2 ?
    H6A C6 H6B . . 108.5 ?
    C2 C3 C7 . . 110.38(16) ?
    C2 C3 H3 . . 108.0 ?
    C2 C1 C5 . . 114.66(17) ?
    H2B C2 H2A . . 107.3 ?
    H5A C5 H5C . . 109.5 ?
    H5A C5 H5B . . 109.5 ?
    H5C C5 H5B . . 109.5 ?
    C11 C12 C7 . . 120.5(2) ?
    C11 C12 H12 . . 119.7 ?
    C11 C10 H10 . . 120.2 ?
    C9 C8 H8 . . 119.5 ?
    C9 C10 C11 . . 119.7(2) ?
    C9 C10 H10 . . 120.2 ?
    C8 C7 C3 . . 120.38(19) ?
    C8 C7 C12 . . 118.43(19) ?
    C8 C9 H9 . . 119.9 ?
    C10 C11 H11 . . 119.8 ?
    C10 C9 H9 . . 119.9 ?
    C10 C9 C8 . . 120.1(2) ?
    S2 P1 S1 . . 118.90(4) ?
    O2 P1 S1 . . 106.07(6) ?
    O2 P1 S2 . . 112.29(6) ?
    O1 P1 S1 . . 112.17(6) ?
    O1 P1 S2 . . 104.30(6) ?
    O1 P1 O2 . . 101.90(8) ?
    C20 O2 P1 . . 121.56(13) ?
    C20 C25 H25 . . 120.4 ?
    C20 C25 C24 . . 119.1(2) ?
    C20 C21 H21 . . 120.4 ?
    C20 C21 C22 . . 119.2(2) ?
    C23 C22 C21 . . 121.4(2) ?
    C23 C22 H22 . . 119.3 ?
    C23 C26 H26B . . 109.5 ?
    C23 C26 H26C . . 109.5 ?
    C23 C26 H26A . . 109.5 ?
    C23 C24 C25 . . 121.8(2) ?
    C23 C24 H24 . . 119.1 ?
    C14 C13 O1 . . 124.28(19) ?
    C14 C15 H15 . . 119.0 ?
    C13 O1 P1 . . 127.73(13) ?
    C13 C14 H14 . . 120.5 ?
    C13 C18 C17 . . 119.7(2) ?
    C13 C18 H18 . . 120.1 ?
    C25 C20 O2 . . 119.94(19) ?
    C25 C24 H24 . . 119.1 ?
    C17 C16 C15 . . 117.5(2) ?
    C17 C16 C19 . . 122.2(2) ?
    C17 C18 H18 . . 120.1 ?
    C21 C20 O2 . . 119.30(19) ?
    C21 C20 C25 . . 120.69(19) ?
    C21 C22 H22 . . 119.3 ?
    C16 C17 H17 . . 119.1 ?
    C16 C17 C18 . . 121.8(2) ?
    C16 C15 C14 . . 122.1(2) ?
    C16 C15 H15 . . 119.0 ?
    C16 C19 H19A . . 109.5 ?
    C16 C19 H19C . . 109.5 ?
    C16 C19 H19B . . 109.5 ?
    C15 C14 H14 . . 120.5 ?
    C15 C14 C13 . . 118.9(2) ?
    C15 C16 C19 . . 120.3(2) ?
    C18 C13 O1 . . 115.63(19) ?
    C18 C13 C14 . . 120.0(2) ?
    C18 C17 H17 . . 119.1 ?
    C22 C23 C26 . . 121.6(2) ?
    C22 C21 H21 . . 120.4 ?
    H26B C26 H26C . . 109.5 ?
    H26B C26 H26A . . 109.5 ?
    H26C C26 H26A . . 109.5 ?
    C24 C23 C22 . . 117.8(2) ?
    C24 C23 C26 . . 120.5(2) ?
    C24 C25 H25 . . 120.4 ?
    H19A C19 H19C . . 109.5 ?
    H19A C19 H19B . . 109.5 ?
    H19C C19 H19B . . 109.5 ?
loop_
    _geom_torsion_atom_site_label_1
    _geom_torsion_atom_site_label_2
    _geom_torsion_atom_site_label_3
    _geom_torsion_atom_site_label_4
    _geom_torsion_site_symmetry_1
    _geom_torsion_site_symmetry_2
    _geom_torsion_site_symmetry_3
    _geom_torsion_site_symmetry_4
    _geom_torsion
    _geom_torsion_publ_flag
    Ni1 N2 C3 C7 . . . . 175.86(13) ?
    Ni1 N2 C3 C2 . . . . -60.84(19) ?
    Ni1 N2 C6 C4 . . . 3_656 45.69(18) ?
    Ni1 N1 C1 C2 . . . . -6.0(3) ?
    Ni1 N1 C1 C5 . . . . 171.17(15) ?
    Ni1 N1 C4 C6 . . . 3_656 -25.2(2) ?
    N2 Ni1 N1 C1 3_656 . . . -174.21(19) ?
    N2 Ni1 N1 C1 . . . . 5.79(19) ?
    N2 Ni1 N1 C4 . . . . 180.00(13) ?
    N2 Ni1 N1 C4 3_656 . . . 0.00(13) ?
    N2 C3 C2 C1 . . . . 62.2(2) ?
    N1 Ni1 N2 C3 . . . . 28.14(14) ?
    N1 Ni1 N2 C3 3_656 . . . -151.86(14) ?
    N1 Ni1 N2 C6 . . . . 154.50(13) ?
    N1 Ni1 N2 C6 3_656 . . . -25.50(13) ?
    N1 C1 C2 C3 . . . . -28.3(3) ?
    C7 C3 C2 C1 . . . . -173.27(18) ?
    C7 C12 C11 C10 . . . . 0.0(3) ?
    C3 N2 C6 C4 . . . 3_656 175.03(16) ?
    C3 C7 C12 C11 . . . . 178.85(18) ?
    C3 C7 C8 C9 . . . . -178.67(19) ?
    C12 C7 C3 N2 . . . . 64.4(2) ?
    C12 C7 C3 C2 . . . . -58.5(2) ?
    C12 C7 C8 C9 . . . . 0.4(3) ?
    C12 C11 C10 C9 . . . . 0.1(3) ?
    C1 N1 C4 C6 . . . 3_656 149.72(18) ?
    C4 N1 C1 C2 . . . . -179.86(19) ?
    C4 N1 C1 C5 . . . . -2.7(3) ?
    C6 N2 C3 C7 . . . . 51.8(2) ?
    C6 N2 C3 C2 . . . . 175.07(16) ?
    C5 C1 C2 C3 . . . . 154.36(19) ?
    C8 C7 C3 N2 . . . . -116.5(2) ?
    C8 C7 C3 C2 . . . . 120.6(2) ?
    C8 C7 C12 C11 . . . . -0.2(3) ?
    C8 C9 C10 C11 . . . . 0.1(4) ?
    C10 C9 C8 C7 . . . . -0.4(3) ?
    P1 O2 C20 C25 . . . . 85.7(2) ?
    P1 O2 C20 C21 . . . . -97.2(2) ?
    P1 O1 C13 C14 . . . . 4.3(3) ?
    P1 O1 C13 C18 . . . . -178.36(15) ?
    S1 P1 O2 C20 . . . . -177.67(14) ?
    S1 P1 O1 C13 . . . . 50.57(17) ?
    S2 P1 O2 C20 . . . . 50.91(16) ?
    S2 P1 O1 C13 . . . . -179.45(15) ?
    O2 P1 O1 C13 . . . . -62.47(17) ?
    O2 C20 C25 C24 . . . . 175.78(19) ?
    O2 C20 C21 C22 . . . . -175.25(18) ?
    O1 P1 O2 C20 . . . . -60.14(16) ?
    O1 C13 C18 C17 . . . . -178.68(19) ?
    C20 C25 C24 C23 . . . . -1.1(3) ?
    C20 C21 C22 C23 . . . . -0.1(3) ?
    C14 C13 C18 C17 . . . . -1.2(3) ?
    C13 C14 C15 C16 . . . . 0.0(3) ?
    C25 C20 C21 C22 . . . . 1.7(3) ?
    C17 C16 C15 C14 . . . . -0.7(3) ?
    C21 C20 C25 C24 . . . . -1.2(3) ?
    C16 C17 C18 C13 . . . . 0.4(3) ?
    C15 C14 C13 O1 . . . . 178.26(19) ?
    C15 C14 C13 C18 . . . . 1.0(3) ?
    C18 C17 C16 C15 . . . . 0.5(3) ?
    C18 C17 C16 C19 . . . . -180.0(2) ?
    C22 C23 C24 C25 . . . . 2.6(3) ?
    C26 C23 C22 C21 . . . . 175.4(2) ?
    C26 C23 C24 C25 . . . . -174.9(2) ?
    C24 C23 C22 C21 . . . . -2.1(3) ?
    C19 C16 C15 C14 . . . . 179.8(2) ?
loop_
    _geom_hbond_atom_site_label_D
    _geom_hbond_atom_site_label_H
    _geom_hbond_atom_site_label_A
    _geom_hbond_site_symmetry_A
    _geom_hbond_distance_DH
    _geom_hbond_distance_HA
    _geom_hbond_distance_DA
    _geom_hbond_angle_DHA
    N2 H2 S1 . 0.93 2.87 3.4652(17) 123.3
    N2 H2 S2 . 0.93 2.71 3.5789(17) 156.4
    C5 H5B S2 1_455 0.98 2.87 3.815(2) 162
data_global
_journal_date_recd_electronic     2010-11-13
_journal_date_accepted     2010-11-21
_journal_name_full     'Acta Crystallographica, Section E'
_journal_year     2010
_journal_volume     66
_journal_issue     12
_journal_page_first     m1663
_journal_page_last     m1664
_journal_paper_category     QM
_journal_coeditor_code     LH5160
_publ_contact_author_name     'Li-Ke Zou'
_publ_contact_author_address
; College of Chemistry and Pharmaceutical Engineering
  Sichuan University of Science and Engineering,
  643000 Zigong,Sichuan,
  People's Republic of China
;
_publ_contact_author_email     zoulike@yahoo.com.cn
_publ_contact_author_fax     '+86 813 5505838'
_publ_contact_author_phone     '+86 813 5505969'
_publ_section_title
;\
(<i>C-meso-N-meso</i>-5,12-Dimethyl-7,14-diphenyl-1,4,8,11-\
tetraazacyclotetradeca-4,11-diene)nickel(II)
bis[<i>O</i>,<i>O</i>'-bis(4-methylphenyl) dithiophosphate]
;
loop_
    _publ_author_name
    _publ_author_footnote
    _publ_author_address
    'Li-Ke Zou' .
;
College of Chemistry and Pharmaceutical Engineering
  Sichuan University of Science and Engineering
  643000 Zigong, Sichuan,
  People's Republic of China
;
    'Bin Xie' .
;
College of Chemistry and Pharmaceutical Engineering
  Sichuan University of Science and Engineering
  643000 Zigong, Sichuan,
  People's Republic of China
;
    'Jian-Shen Feng' .
;
College of Chemistry and Pharmaceutical Engineering
  Sichuan University of Science and Engineering
  643000 Zigong, Sichuan,
  People's Republic of China
;
    'Chuan Lai' .
;
College of Chemistry and Pharmaceutical Engineering
  Sichuan University of Science and Engineering
  643000 Zigong, Sichuan,
  People's Republic of China
;
