# Supplementary material for: (C-meso-N-meso-5,12-Dimethyl-7,14-diphenyl-1,4,8,11-tetra­aza­cyclo­tetra­deca-4,11-diene)nickel(II) bis­[O,O′-bis­(4-methyl­phen­yl) dithio­phosphate]
Source: Acta Crystallogr Sect E Struct Rep Online. 2010 Nov 27;66(Pt 12):m1663–4. doi: 10.1107/S160053681004849X (PMC3011755; doi:10.1107/S160053681004849X)
Supplement: Supplementary file 2 [file e-66-m1663-Isup2.hkl]

# 
# h,k,l, Fc-squared, Fo-squared, sigma(Fo-squared) and status flag 
# 
data_I
_shelx_title ' 101027_s4_zlk in P2(1)/n' 
_shelx_refln_list_code          4 
_shelx_F_calc_maximum      230.59 
_exptl_crystal_F_000      1108.00 
_reflns_d_resolution_high  0.8000 
 
loop_ 
 _symmetry_equiv_pos_as_xyz 
 'x, y, z' 
 '-x+1/2, y+1/2, -z+1/2' 
 '-x, -y, -z' 
 'x-1/2, -y-1/2, z-1/2' 
 
_cell_length_a    10.0483 
_cell_length_b    19.6896 
_cell_length_c    13.5112 
_cell_angle_alpha  90.000 
_cell_angle_beta  106.900 
_cell_angle_gamma  90.000 
 
_shelx_F_squared_multiplier     1.000 
 
loop_ 
 _refln_index_h 
 _refln_index_k 
 _refln_index_l 
 _refln_F_squared_calc 
 _refln_F_squared_meas 
 _refln_F_squared_sigma 
 _refln_observed_status 
   2   0   0      477.79      439.08     12.49 o 
   4   0   0    16561.19    16949.49    108.67 o 
   6   0   0     3493.31     3657.16    162.99 o 
   8   0   0    10281.60    10433.87    151.91 o 
  10   0   0      186.91      182.60     24.33 o 
  12   0   0       83.57       83.17     29.32 o 
   2   1   0     8132.86     8337.34     54.75 o 
   3   1   0     7010.28     7214.13     47.23 o 
   4   1   0       36.21       47.83      5.28 o 
   5   1   0     5220.94     5015.23     57.12 o 
   6   1   0      385.79      306.94     16.13 o 
   7   1   0     1230.44     1219.91     34.22 o 
   8   1   0       45.34       49.38     15.52 o 
   9   1   0      135.71      122.11     13.47 o 
  10   1   0        0.31      -10.30     10.30 o 
  11   1   0       18.61       20.92     24.81 o 
  12   1   0      116.37      137.62     26.05 o 
   1   2   0     7113.05     7628.43     59.12 o 
   2   2   0     2882.52     2873.97     24.25 o 
   3   2   0     2241.94     2404.39     27.65 o 
   4   2   0     2593.54     2500.95     41.61 o 
   5   2   0     3186.31     3053.67     52.00 o 
   6   2   0        3.26        0.71      6.25 o 
   7   2   0      518.36      500.74     25.75 o 
   8   2   0     2143.41     2216.94     49.92 o 
   9   2   0      948.33      998.07     42.00 o 
  10   2   0       28.79       22.84     10.39 o 
  11   2   0       74.91       58.23     15.73 o 
   1   3   0     7390.01     7672.62     44.15 o 
   2   3   0      101.02      118.91      5.43 o 
   3   3   0       37.63       41.64      3.78 o 
   4   3   0      343.01      365.73     13.85 o 
   5   3   0      278.28      346.18     17.88 o 
   6   3   0     5632.64     5559.33     66.59 o 
   7   3   0     1698.38     1635.68     39.80 o 
   8   3   0      495.54      516.85     28.90 o 
   9   3   0      446.01      447.91     34.55 o 
  10   3   0       71.35       72.94     14.23 o 
  11   3   0      748.33      734.34     49.29 o 
   0   4   0    42589.37    42064.86    200.94 o 
   1   4   0      638.53      613.32      9.95 o 
   2   4   0     5030.23     5115.45     33.52 o 
   3   4   0      302.72      275.22     10.82 o 
   4   4   0     3552.94     3888.13     51.73 o 
   5   4   0      153.06      135.91     15.05 o 
   6   4   0     5742.05     5681.18    111.47 o 
   7   4   0     1639.27     1644.34     46.57 o 
   8   4   0      804.12      782.29     34.98 o 
   9   4   0       17.58        9.05     11.31 o 
  10   4   0      974.34      964.19     44.41 o 
  11   4   0      391.59      366.66     38.19 o 
   1   5   0      280.87      289.17      7.63 o 
   2   5   0     1648.96     1657.89     28.13 o 
   3   5   0      358.07      381.36     12.68 o 
   4   5   0      756.74      798.66     23.58 o 
   5   5   0       85.37       69.70     11.26 o 
   6   5   0        0.01        1.86      9.21 o 
   7   5   0     3463.83     3297.54     66.09 o 
   8   5   0        0.08        0.25      7.94 o 
   9   5   0     2504.62     2548.51     67.44 o 
  10   5   0      336.97      321.15     26.39 o 
  11   5   0     2155.71     2194.10     70.89 o 
   0   6   0      756.08      885.80     15.81 o 
   1   6   0     3415.60     3737.66     34.90 o 
   2   6   0     1073.19      955.21     18.71 o 
   3   6   0      397.61      508.90     14.08 o 
   4   6   0     2571.86     2871.06     44.43 o 
   5   6   0      878.08      830.33     27.39 o 
   6   6   0     2464.24     2389.96     64.30 o 
   7   6   0      649.50      596.91     35.65 o 
   8   6   0       36.25       18.41     10.18 o 
   9   6   0      151.98      114.97     18.23 o 
  10   6   0     2036.30     1975.94     63.70 o 
  11   6   0      439.54      412.59     34.64 o 
   1   7   0     1291.82     1286.37     15.79 o 
   2   7   0      356.77      385.56     12.76 o 
   3   7   0     6488.64     6509.61     50.80 o 
   4   7   0        1.33       -2.79      4.19 o 
   5   7   0      298.35      285.36     16.41 o 
   6   7   0     2528.04     2418.72     65.49 o 
   7   7   0      443.30      456.41     31.27 o 
   8   7   0       73.01       98.11     13.86 o 
   9   7   0       14.22       18.85     10.00 o 
  10   7   0       59.91       62.74     12.29 o 
  11   7   0     1494.28     1603.95     61.64 o 
   0   8   0     3936.96     3709.78     47.84 o 
   1   8   0     4026.59     3834.49     30.33 o 
   2   8   0       88.59      116.69      7.58 o 
   3   8   0     1524.48     1583.51     25.43 o 
   4   8   0      396.32      374.04     14.08 o 
   5   8   0     1973.80     1975.65     41.50 o 
   6   8   0      718.96      724.40     36.46 o 
   7   8   0       15.90       21.20     10.71 o 
   8   8   0     2156.74     1987.52     69.91 o 
   9   8   0       33.47       13.54     10.94 o 
  10   8   0      278.20      278.38     25.14 o 
  11   8   0        0.93      -10.04     12.76 o 
   1   9   0      646.99      608.71     12.29 o 
   2   9   0     1651.48     1775.32     33.23 o 
   3   9   0     7266.89     7428.92     55.66 o 
   4   9   0       29.09       25.06      5.26 o 
   5   9   0      688.54      696.36     25.08 o 
   6   9   0      133.18      124.80     15.97 o 
   7   9   0        2.91        5.03      8.07 o 
   8   9   0      391.75      386.38     31.47 o 
   9   9   0       37.79       28.19      8.82 o 
  10   9   0       73.66       75.38     15.53 o 
  11   9   0      305.75      265.81     25.82 o 
   0  10   0    10965.75    10330.47     85.74 o 
   1  10   0       41.14       60.00      4.39 o 
   2  10   0      295.33      218.53     14.30 o 
   3  10   0      122.10       93.37      6.84 o 
   4  10   0     4157.76     3992.81     52.55 o 
   5  10   0       16.29       10.58      5.72 o 
   6  10   0      472.58      393.01     27.71 o 
   7  10   0      213.44      167.09     20.36 o 
   8  10   0     1960.63     2069.83     72.33 o 
   9  10   0       57.17       47.88     16.69 o 
  10  10   0       40.60       25.15     10.10 o 
   1  11   0     2974.78     2763.10     36.82 o 
   2  11   0      484.26      479.93     14.40 o 
   3  11   0     5995.06     6044.93    123.52 o 
   4  11   0        9.46       14.19      7.95 o 
   5  11   0     1435.57     1327.04     33.98 o 
   6  11   0       88.58       73.54     33.58 o 
   7  11   0       17.91       19.50     17.69 o 
   8  11   0      620.45      653.98     56.88 o 
   9  11   0      489.23      462.39     37.95 o 
  10  11   0      110.28      152.43     19.10 o 
   0  12   0      955.59      984.33     33.58 o 
   1  12   0      695.94      674.79     15.99 o 
   2  12   0      372.37      338.47     12.12 o 
   3  12   0     1972.94     1991.78     34.65 o 
   4  12   0     5606.68     5449.33    130.18 o 
   5  12   0        0.10        5.93     20.32 o 
   6  12   0      274.20      279.77     24.30 o 
   7  12   0      243.76      292.07     26.57 o 
   8  12   0      598.19      555.54     38.85 o 
   9  12   0       75.56       98.39     19.67 o 
  10  12   0        6.45      -15.43     15.43 o 
   1  13   0     2611.61     2555.77     38.91 o 
   2  13   0      627.90      631.88     18.46 o 
   3  13   0        6.23        9.71      3.56 o 
   4  13   0     1220.18     1173.91     28.27 o 
   5  13   0      408.58      435.35     29.37 o 
   6  13   0      272.88      285.95     24.92 o 
   7  13   0     1021.25     1012.08     48.77 o 
   8  13   0       38.29       42.64     14.23 o 
   9  13   0     1296.55     1326.60    100.97 o 
  10  13   0       81.20      119.44     37.47 o 
   0  14   0        2.60       11.50      7.04 o 
   1  14   0      102.65      106.78      9.74 o 
   2  14   0      304.76      324.56     13.70 o 
   3  14   0      664.20      652.00     35.23 o 
   4  14   0     2558.63     2550.13     41.37 o 
   5  14   0     1617.16     1602.39     56.27 o 
   6  14   0      813.73      783.48     41.33 o 
   7  14   0       68.21       59.42     14.81 o 
   8  14   0      201.00      208.28     30.80 o 
   9  14   0      602.61      621.09     72.06 o 
   1  15   0     1033.24      990.12     26.01 o 
   2  15   0       65.13       55.92      8.34 o 
   3  15   0      110.64       94.00      8.03 o 
   4  15   0      109.63       85.75     24.79 o 
   5  15   0        2.46       12.99      9.95 o 
   6  15   0      235.96      219.52     42.51 o 
   7  15   0     1729.42     1707.95     65.54 o 
   8  15   0      302.23      253.73     45.54 o 
   9  15   0      543.70      513.51     66.11 o 
   0  16   0      855.27      787.25     40.26 o 
   1  16   0      127.76      124.37     10.00 o 
   2  16   0        6.56       11.42      6.99 o 
   3  16   0     6517.23     6500.97    109.00 o 
   4  16   0       21.04       19.09     16.11 o 
   5  16   0     1259.89     1202.20     50.84 o 
   6  16   0      585.66      604.50     37.75 o 
   7  16   0      114.06       60.04     19.97 o 
   8  16   0     1321.38     1136.03     92.75 o 
   9  16   0       54.94       87.21     30.91 o 
   1  17   0       76.83       69.83      8.45 o 
   2  17   0      476.93      450.83     31.76 o 
   3  17   0     1086.53     1144.09     40.59 o 
   4  17   0       59.89       62.84     13.04 o 
   5  17   0      446.77      408.35     31.07 o 
   6  17   0       43.51       69.59     23.67 o 
   7  17   0     1092.18     1164.03     90.04 o 
   8  17   0       46.52       50.45     23.14 o 
   0  18   0     3591.54     3601.51     76.41 o 
   1  18   0      130.86      108.41     13.29 o 
   2  18   0     1326.07     1462.56     56.20 o 
   3  18   0      984.09      939.89     47.63 o 
   4  18   0       86.65       47.70     25.96 o 
   5  18   0      145.63      130.08     28.90 o 
   6  18   0      143.31      112.51     29.52 o 
   7  18   0       83.35       62.91     23.77 o 
   8  18   0      526.10      491.76     63.27 o 
   1  19   0        5.37       18.32     10.84 o 
   2  19   0      763.29      723.53     41.12 o 
   3  19   0      319.25      371.66     31.56 o 
   4  19   0       27.39       28.17     12.33 o 
   5  19   0      821.48      727.10     64.80 o 
   6  19   0        2.62      -19.63     19.63 o 
   7  19   0      646.22      634.59     69.07 o 
   0  20   0     1019.11     1033.70     78.41 o 
   1  20   0       20.24       31.34     24.84 o 
   2  20   0      477.37      567.43     60.39 o 
   3  20   0      938.27      971.32     93.78 o 
   4  20   0      849.74      884.27     50.92 o 
   5  20   0       13.60       10.11     13.85 o 
   6  20   0      299.78      265.18     43.25 o 
   7  20   0        2.47       21.01     17.44 o 
   1  21   0     1521.75     1649.43     72.77 o 
   2  21   0       18.15       13.37     18.08 o 
   3  21   0      415.89      421.29     58.67 o 
   4  21   0       56.70       71.22     18.04 o 
   5  21   0       22.44       48.43     38.48 o 
   6  21   0        0.40        6.67     23.47 o 
   0  22   0      239.34      256.93     44.43 o 
   1  22   0        1.38        4.83     12.04 o 
   2  22   0      170.03      169.07     37.73 o 
   3  22   0      144.12      181.91     39.64 o 
   4  22   0     1906.77     2109.09    123.00 o 
   5  22   0       38.67       37.98     24.76 o 
   1  23   0        8.40      -19.07     23.19 o 
   2  23   0      267.45      256.53     45.08 o 
   3  23   0       23.44       -0.88     16.65 o 
   4  23   0       86.15      164.84     42.88 o 
   0  24   0      234.09      192.99     38.23 o 
   1  24   0      101.35       55.00     28.60 o 
   2  24   0        7.73       -0.48     21.66 o 
 -11   0   1       16.13       42.88     23.13 o 
  -9   0   1        7.66        1.05      8.91 o 
  -7   0   1     2682.06     2699.28     70.67 o 
  -5   0   1     1570.00     1877.48     48.56 o 
  -3   0   1     3819.21     3797.33     52.25 o 
   1   0   1    27491.18    27757.57    275.12 o 
   3   0   1      423.82      483.60     14.47 o 
   5   0   1     8992.84     8496.59    107.41 o 
   7   0   1     1484.89     1463.58     54.20 o 
   9   0   1      785.41      829.44     68.43 o 
  11   0   1       87.53       86.36     21.03 o 
 -12   1   1      156.69      182.16     26.89 o 
 -11   1   1       73.98       58.61     17.51 o 
 -10   1   1        5.93        0.34      9.54 o 
  -9   1   1      570.95      549.36     41.25 o 
  -8   1   1     2473.01     2404.44     61.64 o 
  -7   1   1      247.79      230.68     13.99 o 
  -6   1   1      830.83      825.79     25.36 o 
  -5   1   1      904.09      885.38     25.05 o 
  -4   1   1        3.70        5.74      4.24 o 
  -3   1   1     4319.80     4430.29     32.96 o 
  -2   1   1     6568.21     6591.24     50.52 o 
   1   1   1     3836.03     3983.88     32.19 o 
   2   1   1        8.06       14.46      2.77 o 
   3   1   1      101.27      108.88      5.43 o 
   4   1   1     1421.22     1366.71     26.48 o 
   5   1   1      121.26       98.87      8.83 o 
   6   1   1     6538.09     6686.96     76.80 o 
   7   1   1      286.35      284.04     20.34 o 
   8   1   1     3357.76     3335.52     71.97 o 
   9   1   1      492.78      485.26     30.09 o 
  10   1   1       63.85       75.61     16.36 o 
  11   1   1      231.93      226.56     70.19 o 
 -12   2   1      388.67      355.69     38.04 o 
 -11   2   1      329.28      353.52     28.64 o 
 -10   2   1      814.35      871.63     41.54 o 
  -9   2   1      145.41      144.96     16.43 o 
  -8   2   1      901.67      970.98     38.28 o 
  -7   2   1     3219.11     3258.88     63.84 o 
  -6   2   1      421.55      404.28     21.09 o 
  -5   2   1       99.40      138.58     11.97 o 
  -4   2   1      912.18      956.45     25.80 o 
  -3   2   1      349.46      353.32     10.66 o 
  -2   2   1      550.84      610.98     11.63 o 
  -1   2   1      169.24      163.62      5.50 o 
   1   2   1    20156.81    20550.95    228.83 o 
   2   2   1     1661.82     1888.16     23.67 o 
   3   2   1     2138.95     2217.51     27.58 o 
   4   2   1       15.55       -4.05      4.05 o 
   5   2   1     4992.84     5034.65     68.10 o 
   6   2   1     9906.26     9812.40    104.66 o 
   7   2   1     1554.21     1485.47     44.48 o 
   8   2   1       60.68       61.39     12.62 o 
   9   2   1        9.60       10.03      7.33 o 
  10   2   1      182.97      183.13     17.89 o 
  11   2   1      151.17      144.52     24.42 o 
 -12   3   1      125.20      101.90     16.75 o 
 -11   3   1      143.11      131.04     22.69 o 
 -10   3   1        2.75       11.11     13.06 o 
  -9   3   1       30.38       29.63     11.32 o 
  -8   3   1      379.53      383.05     24.21 o 
  -7   3   1      744.25      635.93     28.99 o 
  -6   3   1     1875.35     1709.42     42.94 o 
  -5   3   1     5322.05     5459.64     86.35 o 
  -4   3   1     2763.34     2747.72     43.62 o 
  -3   3   1     5388.54     5671.86     40.63 o 
  -2   3   1     3922.91     4172.36     30.70 o 
  -1   3   1      354.31      374.39     14.12 o 
   0   3   1     5684.27     5677.52     83.82 o 
   1   3   1    23348.44    23516.75    246.43 o 
   2   3   1      750.50      892.30     13.90 o 
   3   3   1      109.27      110.56      6.48 o 
   4   3   1     4128.32     4042.68     53.95 o 
   5   3   1       87.55       81.10      9.57 o 
   6   3   1      494.49      437.64     22.61 o 
   7   3   1       21.77       18.47     10.46 o 
   8   3   1      385.69      396.22     31.37 o 
   9   3   1     1401.01     1351.74     42.41 o 
  10   3   1      545.67      537.55     33.83 o 
  11   3   1      488.95      474.62     34.28 o 
 -12   4   1       88.42       62.19     23.12 o 
 -11   4   1      519.08      542.81     47.27 o 
 -10   4   1      377.06      400.25     28.85 o 
  -9   4   1     1880.28     1946.27     58.11 o 
  -8   4   1        1.27        7.02      8.88 o 
  -7   4   1     2915.15     2859.42     60.61 o 
  -6   4   1        5.70       12.22      9.18 o 
  -5   4   1     3516.23     3675.11     71.47 o 
  -4   4   1      717.97      747.24     23.00 o 
  -3   4   1     3508.61     3586.97     38.40 o 
  -2   4   1      197.75      191.93      7.35 o 
  -1   4   1     3438.15     3536.84     26.39 o 
   0   4   1    16526.13    16222.00    116.42 o 
   1   4   1        6.86        7.61      2.36 o 
   2   4   1      437.97      385.22      8.89 o 
   3   4   1      930.36      836.34     17.50 o 
   4   4   1     3236.91     3397.01     41.43 o 
   5   4   1      697.83      698.35     24.90 o 
   6   4   1     2211.45     2168.06     41.98 o 
   7   4   1      733.55      666.43     25.73 o 
   8   4   1      212.35      213.14     16.40 o 
   9   4   1      133.80      145.57     20.79 o 
  10   4   1      231.42      250.53     24.00 o 
  11   4   1     1523.97     1522.31     59.81 o 
 -11   5   1      116.20      133.46     18.99 o 
 -10   5   1     1066.66     1140.58     82.86 o 
  -9   5   1      546.78      538.64     31.45 o 
  -8   5   1      742.49      719.41     33.34 o 
  -7   5   1       27.90       25.87     10.31 o 
  -6   5   1     5933.06     5753.13     98.53 o 
  -5   5   1       44.71       24.24      7.84 o 
  -4   5   1    11184.82    11663.53    135.44 o 
  -3   5   1        9.40        9.99      5.05 o 
  -2   5   1     6451.23     6912.84     62.34 o 
  -1   5   1      297.22      302.87      8.02 o 
   0   5   1      336.35      317.67      5.65 o 
   1   5   1      363.94      403.00      8.86 o 
   2   5   1      125.85      110.42      5.72 o 
   3   5   1     1663.93     1675.55     24.08 o 
   4   5   1     7341.32     7676.66     61.22 o 
   5   5   1      286.77      274.34     15.85 o 
   6   5   1      209.95      235.00     16.51 o 
   7   5   1        3.85        0.51      7.49 o 
   8   5   1        3.82       16.03      8.83 o 
   9   5   1       57.43       68.42     12.35 o 
  10   5   1       13.06        5.27     10.73 o 
  11   5   1        0.26        1.88     10.65 o 
 -11   6   1      437.43      433.78     32.22 o 
 -10   6   1      526.67      528.51     43.99 o 
  -9   6   1     3227.23     3281.50     76.45 o 
  -8   6   1       87.30       68.46     12.37 o 
  -7   6   1      237.14      243.42     27.27 o 
  -6   6   1     1540.56     1589.04     52.47 o 
  -5   6   1     5078.22     5182.04     87.50 o 
  -4   6   1       92.35      110.07      9.63 o 
  -3   6   1     1980.86     2238.01     29.37 o 
  -2   6   1      311.27      348.58      9.83 o 
  -1   6   1     7486.97     7470.29     42.80 o 
   0   6   1     4734.02     4813.67     28.33 o 
   1   6   1      902.45      902.70     14.42 o 
   2   6   1     4522.83     4606.04     50.09 o 
   3   6   1     8119.50     8823.75     84.55 o 
   4   6   1      298.49      345.09     15.68 o 
   5   6   1      706.62      636.46     30.92 o 
   6   6   1     1204.66     1161.03     45.54 o 
   7   6   1     2908.53     2979.06     63.99 o 
   8   6   1      323.53      322.95     23.34 o 
   9   6   1       99.72       91.11     14.54 o 
  10   6   1       21.47        3.88     10.23 o 
  11   6   1     1513.20     1537.56     60.14 o 
 -11   7   1        0.25       -4.87     10.14 o 
 -10   7   1     3315.71     3331.68     82.71 o 
  -9   7   1       28.45       24.70     10.96 o 
  -8   7   1     1619.47     1615.52     62.53 o 
  -7   7   1     3844.31     3868.36    130.84 o 
  -6   7   1     6441.86     6213.76    104.64 o 
  -5   7   1     4388.29     4510.72     82.34 o 
  -4   7   1     3409.72     3588.79     51.01 o 
  -3   7   1     4636.93     4566.11     55.06 o 
  -2   7   1     8093.02     7966.70     55.16 o 
  -1   7   1    11669.34    11900.15     50.48 o 
   0   7   1     1198.02     1305.42     14.50 o 
   1   7   1      165.35      169.67      7.01 o 
   2   7   1     7620.21     7854.08     53.81 o 
   3   7   1      552.56      619.70     17.34 o 
   4   7   1     2652.20     2901.62     44.21 o 
   5   7   1      100.35      115.45     10.62 o 
   6   7   1        3.33       -0.83      7.02 o 
   7   7   1       22.99       22.39      9.61 o 
   8   7   1      748.65      655.73     32.68 o 
   9   7   1      888.38      845.65     45.23 o 
  10   7   1       56.91       68.88     13.66 o 
  11   7   1      320.67      341.27     29.63 o 
 -11   8   1      418.56      348.30     36.40 o 
 -10   8   1      209.46      216.86     31.24 o 
  -9   8   1      220.63      248.13     22.55 o 
  -8   8   1      595.60      587.39     38.47 o 
  -7   8   1      215.07      260.87     24.89 o 
  -6   8   1      121.21      104.90     15.21 o 
  -5   8   1     4635.03     4513.08     70.14 o 
  -4   8   1     1064.96      992.81     27.47 o 
  -3   8   1     1671.25     1592.21     33.70 o 
  -2   8   1     6909.83     7161.69     65.83 o 
  -1   8   1      310.74      323.71      9.07 o 
   0   8   1     6395.04     6622.20     53.69 o 
   1   8   1     1925.49     1964.80     25.21 o 
   2   8   1      315.21      379.26     13.76 o 
   3   8   1     8955.55     8686.05     63.21 o 
   4   8   1       42.63       17.12      4.95 o 
   5   8   1     2909.25     2754.36     53.64 o 
   6   8   1     1750.43     1650.16     54.30 o 
   7   8   1     1053.41      994.77     46.33 o 
   8   8   1        1.76       -3.37      8.13 o 
   9   8   1      187.58      166.25     29.43 o 
  10   8   1      301.56      291.08     25.44 o 
  11   8   1      367.65      380.36     31.10 o 
 -11   9   1       70.32       98.74     16.84 o 
 -10   9   1     1182.19     1295.67     61.30 o 
  -9   9   1       25.19       39.04     12.44 o 
  -8   9   1        8.14        4.13      8.98 o 
  -7   9   1      546.20      559.05     35.51 o 
  -6   9   1      329.82      351.88     45.68 o 
  -5   9   1      666.72      635.28     24.46 o 
  -4   9   1     1150.86     1179.86     34.60 o 
  -3   9   1     1005.38     1101.48     29.21 o 
  -2   9   1     7978.94     8194.98     59.05 o 
  -1   9   1     2486.92     2660.91     32.15 o 
   0   9   1     5084.29     4966.82     34.68 o 
   1   9   1     1158.28     1198.80     21.53 o 
   2   9   1     4049.42     3792.97     55.42 o 
   3   9   1      120.34      108.38      6.51 o 
   4   9   1     2728.84     2706.80     41.79 o 
   5   9   1       22.08       27.61     10.45 o 
   6   9   1      880.54      844.95     40.22 o 
   7   9   1      427.16      405.12     56.32 o 
   8   9   1     2467.75     2551.69     79.59 o 
   9   9   1       17.75       32.74     11.71 o 
  10   9   1      734.94      763.89     40.88 o 
 -11  10   1      127.05      119.56     18.96 o 
 -10  10   1       48.00       45.55     12.93 o 
  -9  10   1      542.52      455.23     45.52 o 
  -8  10   1       98.49       95.25     16.80 o 
  -7  10   1      241.48      263.92     25.15 o 
  -6  10   1     2056.16     2072.35     63.35 o 
  -5  10   1       36.18       48.41      7.65 o 
  -4  10   1      936.90      915.72     41.94 o 
  -3  10   1     5103.39     5215.49     81.29 o 
  -2  10   1      419.32      397.19     11.97 o 
  -1  10   1      577.40      633.10     12.91 o 
   0  10   1      900.53     1038.34     16.96 o 
   1  10   1     3567.73     3234.56     66.75 o 
   2  10   1      438.64      403.45     15.84 o 
   3  10   1      472.70      366.43     15.23 o 
   4  10   1      666.38      649.65     20.25 o 
   5  10   1     6909.95     6877.58    136.39 o 
   6  10   1       58.94       46.60     14.87 o 
   7  10   1      173.59      148.04     38.52 o 
   8  10   1       19.60       18.92      9.81 o 
   9  10   1     1135.52     1138.89     47.19 o 
  10  10   1      526.79      557.86     35.49 o 
 -10  11   1        1.60       14.43     13.11 o 
  -9  11   1      760.80      721.95     48.37 o 
  -8  11   1       59.85       73.07     15.77 o 
  -7  11   1      870.61      843.37     60.84 o 
  -6  11   1       23.36       24.43     22.88 o 
  -5  11   1      104.04       88.37     10.08 o 
  -4  11   1     3471.30     3265.52     71.48 o 
  -3  11   1     5822.22     6104.55     91.27 o 
  -2  11   1      103.97      115.83      7.95 o 
  -1  11   1     2305.01     2486.54     28.16 o 
   0  11   1     4350.87     4174.22     35.50 o 
   1  11   1        0.03        2.96      5.47 o 
   2  11   1      740.48      686.36     21.60 o 
   3  11   1       19.74       23.35      5.57 o 
   4  11   1     4728.27     4876.94     83.31 o 
   5  11   1     1169.46     1150.01     30.52 o 
   6  11   1        3.93        6.37      7.53 o 
   7  11   1      490.13      429.63     31.21 o 
   8  11   1      359.58      391.76     44.12 o 
   9  11   1      681.80      667.71     44.35 o 
  10  11   1       49.13       35.19     16.36 o 
 -10  12   1      413.67      433.60     40.38 o 
  -9  12   1       83.46       84.23     18.38 o 
  -8  12   1      277.02      251.80     26.38 o 
  -7  12   1       31.46       23.87     10.70 o 
  -6  12   1        1.70       -9.16      9.16 o 
  -5  12   1      365.47      363.13     19.41 o 
  -4  12   1      898.06      900.18     38.54 o 
  -3  12   1     2748.48     2719.76     63.41 o 
  -2  12   1       73.41       74.85      8.10 o 
  -1  12   1      865.34      859.80     22.00 o 
   0  12   1     2417.54     2441.53     34.94 o 
   1  12   1     4250.90     3946.09    113.32 o 
   2  12   1      484.25      407.49     17.62 o 
   3  12   1        2.48        1.94      3.90 o 
   4  12   1       24.14       27.74      4.78 o 
   5  12   1     2511.77     2432.06     64.57 o 
   6  12   1      102.32      110.07     16.72 o 
   7  12   1      637.63      651.86     38.53 o 
   8  12   1       89.68       73.24     37.06 o 
   9  12   1     2480.73     2298.23    133.63 o 
  10  12   1      160.70      142.56     33.87 o 
 -10  13   1        1.35       -3.70     23.17 o 
  -9  13   1       17.89       10.37     17.88 o 
  -8  13   1     1343.91     1385.08     61.54 o 
  -7  13   1      174.64      158.02     20.99 o 
  -6  13   1     2118.11     2268.26     69.97 o 
  -5  13   1      687.46      702.94     37.21 o 
  -4  13   1     3587.58     3444.98     77.25 o 
  -3  13   1       32.89       24.50      5.64 o 
  -2  13   1       40.62       42.31      8.31 o 
  -1  13   1     1047.93     1097.91     23.36 o 
   0  13   1      447.45      454.17     14.89 o 
   1  13   1      160.41      137.87      8.63 o 
   2  13   1      804.09      781.29     29.50 o 
   3  13   1       27.32       31.79      6.10 o 
   4  13   1     4417.30     4281.96     82.00 o 
   5  13   1        0.49       -4.32      8.52 o 
   6  13   1       42.79       53.74     10.39 o 
   7  13   1       28.60       38.08     11.37 o 
   8  13   1      162.29      169.51     40.25 o 
   9  13   1       83.98       81.88     30.67 o 
 -10  14   1        1.87       -4.80     21.16 o 
  -9  14   1     1443.26     1425.38     66.70 o 
  -8  14   1       13.78       19.17     10.56 o 
  -7  14   1     1271.96     1261.90     91.69 o 
  -6  14   1       77.19       81.48     15.21 o 
  -5  14   1     2187.64     2192.53     66.25 o 
  -4  14   1     1250.38     1278.56     53.15 o 
  -3  14   1      262.31      242.66     15.44 o 
  -2  14   1      165.10      151.25     11.04 o 
  -1  14   1     1967.77     2017.43     32.66 o 
   0  14   1      310.33      317.21     14.60 o 
   1  14   1      482.39      446.69     20.03 o 
   2  14   1     1011.50      950.82     77.63 o 
   3  14   1        1.77        4.05      5.25 o 
   4  14   1      262.66      317.29     23.68 o 
   5  14   1       57.91       27.67     23.67 o 
   6  14   1       29.89       48.05     12.15 o 
   7  14   1      515.35      513.54     58.17 o 
   8  14   1       21.22       20.82     17.58 o 
   9  14   1      211.78      265.03     49.49 o 
  -9  15   1      336.92      340.23     51.97 o 
  -8  15   1      444.67      443.28     59.82 o 
  -7  15   1       84.04       85.89     17.43 o 
  -6  15   1     1110.97     1168.78     52.54 o 
  -5  15   1      834.27      822.21     42.01 o 
  -4  15   1        4.88       -2.73      4.96 o 
  -3  15   1     1449.84     1409.07     50.51 o 
  -2  15   1      307.29      334.75     14.61 o 
  -1  15   1      709.16      771.13     23.91 o 
   0  15   1      435.67      476.67     18.13 o 
   1  15   1       20.67       11.08      6.77 o 
   2  15   1      212.14      205.36     29.90 o 
   3  15   1      698.87      698.71     34.49 o 
   4  15   1        2.64        2.24      9.86 o 
   5  15   1     1446.19     1457.87     63.56 o 
   6  15   1       96.47       93.49     26.47 o 
   7  15   1        0.07      -21.66     21.66 o 
   8  15   1      951.19      881.81     83.08 o 
   9  15   1      139.07      132.10     36.93 o 
  -9  16   1      142.67       73.67     24.79 o 
  -8  16   1        2.25       17.96     20.09 o 
  -7  16   1     1184.33     1241.63     57.94 o 
  -6  16   1      121.15      112.81     17.45 o 
  -5  16   1      445.39      453.89     32.28 o 
  -4  16   1      123.32       95.90     15.54 o 
  -3  16   1      145.89      155.39     11.56 o 
  -2  16   1      731.48      682.69     23.20 o 
  -1  16   1      602.43      604.15     21.78 o 
   0  16   1      776.36      798.99     24.05 o 
   1  16   1       16.75       21.14      7.20 o 
   2  16   1     1413.66     1381.03     71.79 o 
   3  16   1      269.21      281.93     51.21 o 
   4  16   1       92.39       88.77     13.92 o 
   5  16   1        4.81       23.00     19.41 o 
   6  16   1       36.41       59.67     25.32 o 
   7  16   1       14.74       23.68     19.50 o 
   8  16   1       51.95       81.99     31.72 o 
  -8  17   1      179.70      138.47     33.82 o 
  -7  17   1       52.18       40.76     22.41 o 
  -6  17   1      621.83      683.95     41.98 o 
  -5  17   1      454.03      421.42     32.11 o 
  -4  17   1        4.37       -2.26      7.77 o 
  -3  17   1     1853.74     1796.75     51.48 o 
  -2  17   1     1678.91     1735.73     65.59 o 
  -1  17   1       79.75       97.01      9.97 o 
   0  17   1     1808.47     1797.25     39.32 o 
   1  17   1       10.97        2.64     11.85 o 
   2  17   1       66.26       72.51     15.77 o 
   3  17   1       28.78       48.88     17.28 o 
   4  17   1       44.65       62.08     21.13 o 
   5  17   1       35.43       30.88     17.75 o 
   6  17   1       87.71       68.46     24.96 o 
   7  17   1        3.35      -12.95     14.11 o 
   8  17   1      633.29      654.10     73.60 o 
  -8  18   1        5.34      -25.98     25.98 o 
  -7  18   1      348.11      303.87     47.23 o 
  -6  18   1        5.77       22.80     15.11 o 
  -5  18   1      309.33      341.45     25.42 o 
  -4  18   1        1.87       -3.76      7.05 o 
  -3  18   1     1367.82     1363.47     55.80 o 
  -2  18   1     1311.09     1278.66     43.11 o 
  -1  18   1     1392.54     1391.21     42.33 o 
   0  18   1        0.14       18.07      8.82 o 
   1  18   1     1110.28     1051.67     75.74 o 
   2  18   1      145.96      164.55     21.15 o 
   3  18   1      633.96      762.46     60.19 o 
   4  18   1       52.58       70.89     23.90 o 
   5  18   1      244.51      287.45     42.63 o 
   6  18   1        6.56      -13.39     16.14 o 
   7  18   1      634.37      524.22     62.73 o 
  -7  19   1       18.70      105.51     31.54 o 
  -6  19   1       79.91      109.78     21.34 o 
  -5  19   1        0.16       -5.15     24.54 o 
  -4  19   1       56.01       63.58     12.07 o 
  -3  19   1        3.69       18.44     21.15 o 
  -2  19   1     1669.19     1715.62     56.23 o 
  -1  19   1      214.31      219.35     26.38 o 
   0  19   1      634.05      692.99     44.53 o 
   1  19   1      129.25      139.10     32.65 o 
   2  19   1      687.85      653.01     41.11 o 
   3  19   1      103.91       92.88     18.38 o 
   4  19   1      781.39      797.32     66.23 o 
   5  19   1       45.47       36.03     19.75 o 
   6  19   1      696.97      733.87     71.20 o 
   7  19   1        1.05       -7.01     21.19 o 
  -7  20   1       48.33       52.95     15.43 o 
  -6  20   1       26.14       37.65     18.00 o 
  -5  20   1       90.34       72.66     24.47 o 
  -4  20   1      112.91      135.16     20.76 o 
  -3  20   1      564.18      535.68     59.23 o 
  -2  20   1       25.87       58.96     17.40 o 
  -1  20   1     1000.39      942.58     75.04 o 
   0  20   1       33.52       19.96     17.97 o 
   1  20   1      837.17      920.42     75.90 o 
   2  20   1      142.37      152.40     21.24 o 
   3  20   1     1107.07     1097.10     56.15 o 
   4  20   1      178.66      224.02     28.02 o 
   5  20   1      227.15      295.24     43.92 o 
   6  20   1        2.24      -10.56     19.24 o 
  -6  21   1        2.26       30.50     15.70 o 
  -5  21   1        0.21      -10.54     11.63 o 
  -4  21   1     1129.23     1126.76     87.02 o 
  -3  21   1      548.11      543.21     60.63 o 
  -2  21   1       69.94       67.29     22.18 o 
  -1  21   1       11.63        7.86     14.84 o 
   0  21   1      479.53      524.51     41.48 o 
   1  21   1      472.34      544.05     62.91 o 
   2  21   1      106.87      141.18     36.35 o 
   3  21   1       33.91       42.26     15.19 o 
   4  21   1      776.50      916.97     54.33 o 
   5  21   1        3.43       -7.53     28.61 o 
   6  21   1      231.16      250.36     44.64 o 
  -5  22   1        4.85      -11.67     20.17 o 
  -4  22   1       27.90       37.19     21.96 o 
  -3  22   1      111.07      122.69     31.15 o 
  -2  22   1      927.38      849.50     76.13 o 
  -1  22   1      569.00      687.62     48.86 o 
   0  22   1       36.07       47.98     16.60 o 
   1  22   1      114.32      122.64     35.02 o 
   2  22   1      139.34      214.70     43.65 o 
   3  22   1      148.31      195.33     42.81 o 
   4  22   1      121.45      155.11     40.10 o 
   5  22   1      100.06       34.32     24.02 o 
  -4  23   1      864.95      931.93     84.00 o 
  -3  23   1       47.81       90.36     33.63 o 
  -2  23   1       61.87       88.71     33.46 o 
  -1  23   1       72.17       48.11     15.80 o 
   0  23   1      448.69      443.23     58.27 o 
   1  23   1       30.87       22.66     19.37 o 
   2  23   1       27.17       49.26     28.69 o 
   3  23   1        0.43       11.18     18.32 o 
   4  23   1      564.10      623.36     71.16 o 
  -2  24   1      318.53      180.52     39.45 o 
  -1  24   1       20.95       15.39     14.63 o 
   0  24   1       11.87       15.62     20.83 o 
   1  24   1      638.59      777.35     78.60 o 
   2  24   1       19.93       28.80     25.91 o 
 -12   0   2      609.00      650.65     70.54 o 
 -10   0   2     2594.22     2586.92     85.31 o 
  -8   0   2     2391.06     2235.06     99.54 o 
  -6   0   2     2111.75     2421.60     88.64 o 
  -4   0   2      919.60      982.46     25.50 o 
  -2   0   2    53171.31    53329.45    446.05 o 
   0   0   2     2613.45     2625.58     36.13 o 
   2   0   2      687.41      633.04     14.59 o 
   4   0   2     5154.16     5556.77    146.69 o 
   6   0   2    13391.66    13019.40    150.14 o 
   8   0   2     2580.21     2674.73    115.10 o 
  10   0   2      884.21      917.81     78.05 o 
 -12   1   2       61.78       39.76     15.29 o 
 -11   1   2      237.45      297.17     26.23 o 
 -10   1   2      769.07      814.89     39.89 o 
  -9   1   2       89.93      103.71     12.42 o 
  -8   1   2        9.36       11.97      7.79 o 
  -7   1   2     5510.87     5562.86     80.08 o 
  -6   1   2      234.86      318.05     20.53 o 
  -5   1   2      127.66      170.31     12.38 o 
  -4   1   2       33.66       63.54      7.18 o 
  -3   1   2     6120.27     6175.63     82.55 o 
  -2   1   2       60.84       59.43      3.65 o 
  -1   1   2     2872.39     2733.35     22.35 o 
   0   1   2      911.99      962.16     12.38 o 
   1   1   2     6777.84     6832.61     36.10 o 
   2   1   2     1313.57     1484.07     18.56 o 
   3   1   2      613.58      634.05     14.20 o 
   4   1   2     1342.25     1313.31     32.62 o 
   5   1   2     6288.04     5812.49     75.48 o 
   6   1   2     2121.52     2184.36     80.81 o 
   7   1   2     1625.05     1634.55     47.67 o 
   8   1   2      323.41      329.12     30.24 o 
   9   1   2     1352.47     1417.65     63.63 o 
  10   1   2       17.09       30.35     14.21 o 
  11   1   2      457.47      444.59     33.12 o 
 -12   2   2      239.38      245.34     25.71 o 
 -11   2   2       52.98       20.25     11.78 o 
 -10   2   2      164.14      178.12     20.31 o 
  -9   2   2     4295.13     4429.73    103.19 o 
  -8   2   2      637.35      595.98     35.78 o 
  -7   2   2     1003.08      967.32     35.00 o 
  -6   2   2     2385.38     2292.26     41.84 o 
  -5   2   2     2966.49     3273.12     52.67 o 
  -4   2   2      191.02      209.78      9.98 o 
  -3   2   2     6964.31     7221.53     61.04 o 
  -2   2   2     8988.77     9136.01     63.02 o 
  -1   2   2     1417.41     1348.67     15.73 o 
   0   2   2      959.02      952.51     26.92 o 
   1   2   2    21118.11    21120.89    207.87 o 
   2   2   2     6220.47     6258.50     47.67 o 
   3   2   2      182.65      195.63      9.77 o 
   4   2   2       34.92       25.96      7.11 o 
   5   2   2     6550.42     6613.61     80.44 o 
   6   2   2     4221.75     4061.84     68.76 o 
   7   2   2      791.50      836.34     34.28 o 
   8   2   2       27.79       15.18     10.12 o 
   9   2   2       98.04       91.51     13.89 o 
  10   2   2      580.04      641.77     37.35 o 
  11   2   2      670.87      681.91     40.74 o 
 -12   3   2        8.32        7.89     10.99 o 
 -11   3   2      132.56      137.16     18.68 o 
 -10   3   2      945.63      991.92     63.95 o 
  -9   3   2      908.50      975.97     49.34 o 
  -8   3   2      402.63      416.49     25.38 o 
  -7   3   2       35.62       31.58      7.73 o 
  -6   3   2      150.41      123.56     23.89 o 
  -5   3   2      316.14      264.80     19.70 o 
  -4   3   2        1.18        0.84      3.41 o 
  -3   3   2     2689.11     2688.84     25.75 o 
  -2   3   2     5949.59     6156.81     52.80 o 
  -1   3   2     1535.81     1548.01     20.19 o 
   0   3   2      640.72      609.23     19.46 o 
   1   3   2     3412.63     3505.98     27.63 o 
   2   3   2     2125.61     2192.37     34.21 o 
   3   3   2      637.93      705.86     20.61 o 
   4   3   2     8258.96     8715.58     70.65 o 
   5   3   2      250.19      201.69     14.63 o 
   6   3   2      886.67      906.54     35.29 o 
   7   3   2     3241.32     3355.50     68.04 o 
   8   3   2        0.89        3.31      9.37 o 
   9   3   2      255.93      284.85     20.43 o 
  10   3   2        9.92       20.67      9.22 o 
  11   3   2       59.22       71.70     19.42 o 
 -12   4   2      106.62      107.03     18.16 o 
 -11   4   2      272.30      296.92     26.30 o 
 -10   4   2       52.11       27.59     19.70 o 
  -9   4   2        3.04       -5.89      9.40 o 
  -8   4   2     2123.44     2190.93     57.25 o 
  -7   4   2        2.24       -7.80      7.80 o 
  -6   4   2     3941.86     3673.07     78.35 o 
  -5   4   2       15.70       24.06     13.60 o 
  -4   4   2    14505.40    14516.83    168.03 o 
  -3   4   2     3647.66     3733.05     35.36 o 
  -2   4   2     1310.02     1389.55     27.70 o 
  -1   4   2     4818.70     4998.63     47.87 o 
   0   4   2     3959.76     3981.65     60.07 o 
   1   4   2     5213.95     5257.59     90.97 o 
   2   4   2     1707.11     1673.18     23.07 o 
   3   4   2     5920.53     6291.33     59.23 o 
   4   4   2     7044.06     7235.46     73.41 o 
   5   4   2      114.61       86.93     10.58 o 
   6   4   2      374.37      363.19     21.30 o 
   7   4   2      208.64      218.19     21.83 o 
   8   4   2        2.21        3.24      8.97 o 
   9   4   2      346.81      363.92     22.50 o 
  10   4   2        2.86       11.88     10.42 o 
  11   4   2      137.34      130.83     25.82 o 
 -12   5   2        9.93       20.78     11.10 o 
 -11   5   2       16.50       -2.27     12.42 o 
 -10   5   2        0.01       14.65     11.52 o 
  -9   5   2     2504.86     2519.13     66.74 o 
  -8   5   2       48.21       46.33     14.56 o 
  -7   5   2        6.99        4.31      9.38 o 
  -6   5   2      313.41      239.01     20.93 o 
  -5   5   2     7186.45     7076.08     76.39 o 
  -4   5   2     4059.61     4250.61     65.55 o 
  -3   5   2     2725.16     2835.02     32.23 o 
  -2   5   2     1005.67     1075.21     16.26 o 
  -1   5   2    40981.93    41553.70    215.75 o 
   0   5   2       48.02       48.06      3.64 o 
   1   5   2     1806.51     1859.84     98.57 o 
   2   5   2     2198.80     2317.68     21.52 o 
   3   5   2     7024.53     7408.81     51.89 o 
   4   5   2     1335.57     1388.65     27.10 o 
   5   5   2       17.26       23.34      6.50 o 
   6   5   2       31.22       21.38      7.74 o 
   7   5   2      338.73      346.76     19.11 o 
   8   5   2     1011.13      993.39     34.23 o 
   9   5   2       99.02      119.48     16.63 o 
  10   5   2        5.64       11.78     10.26 o 
  11   5   2      233.70      242.43     25.09 o 
 -12   6   2       12.00       15.31     34.97 o 
 -11   6   2      134.44      126.90     22.32 o 
 -10   6   2       71.02       92.17     17.16 o 
  -9   6   2      895.72      891.48     40.33 o 
  -8   6   2      174.64      181.19     22.33 o 
  -7   6   2      188.28      209.43     24.82 o 
  -6   6   2     2248.15     2080.64     61.02 o 
  -5   6   2        1.99       -6.31      7.28 o 
  -4   6   2     9999.37     9992.28     86.52 o 
  -3   6   2     1251.27     1186.32     21.94 o 
  -2   6   2     7581.98     7901.55     51.72 o 
  -1   6   2      269.43      286.37      8.99 o 
   0   6   2     1647.78     1487.26     15.96 o 
   1   6   2       38.46       39.52      2.72 o 
   2   6   2      736.24      649.93     20.68 o 
   3   6   2      317.18      332.04     10.79 o 
   4   6   2     2803.24     2577.45     35.40 o 
   5   6   2      902.67      804.29     26.80 o 
   6   6   2      508.06      495.59     23.53 o 
   7   6   2        1.01       -6.19      6.19 o 
   8   6   2     1878.80     1844.66     54.49 o 
   9   6   2      194.34      140.04     16.37 o 
  10   6   2        1.75        1.77      9.41 o 
  11   6   2      462.12      470.94     34.17 o 
 -11   7   2        9.26        3.50     39.46 o 
 -10   7   2     1098.16     1093.66     47.65 o 
  -9   7   2     2408.97     2434.77     68.45 o 
  -8   7   2      391.35      405.51     31.94 o 
  -7   7   2      268.26      235.75     23.01 o 
  -6   7   2      134.87      171.27     19.39 o 
  -5   7   2     9573.87     9465.00    209.46 o 
  -4   7   2      294.29      397.39     23.34 o 
  -3   7   2     1225.15     1179.52     22.28 o 
  -2   7   2     1094.49     1186.00     19.09 o 
  -1   7   2      407.78      390.97     11.52 o 
   0   7   2     2435.62     2323.02     22.59 o 
   1   7   2      149.78      146.36      5.83 o 
   2   7   2    11105.14    11609.59    180.78 o 
   3   7   2     4016.79     3927.10     43.16 o 
   4   7   2      888.59      898.63     24.67 o 
   5   7   2        3.12        6.01      4.14 o 
   6   7   2      296.23      295.56     23.67 o 
   7   7   2        6.13       11.17      7.70 o 
   8   7   2       38.59       42.04     10.91 o 
   9   7   2      259.09      232.04     26.42 o 
  10   7   2       11.33        9.17      9.70 o 
  11   7   2      314.04      309.97     28.22 o 
 -11   8   2      569.76      594.25     44.53 o 
 -10   8   2     1730.91     1804.60    104.82 o 
  -9   8   2       11.97      -11.53     11.53 o 
  -8   8   2      936.09      872.20     46.76 o 
  -7   8   2      492.93      457.07     31.76 o 
  -6   8   2     1235.50     1199.21     47.55 o 
  -5   8   2       63.85       91.49     13.58 o 
  -4   8   2     1442.00     1501.88     45.74 o 
  -3   8   2      262.22      373.83     17.44 o 
  -2   8   2    10661.06    11345.47    116.52 o 
  -1   8   2      301.51      312.80      9.51 o 
   0   8   2      210.77      332.06      9.20 o 
   1   8   2      714.63      698.79     17.62 o 
   2   8   2     3262.24     3379.60     49.35 o 
   3   8   2      949.12     1145.64     34.46 o 
   4   8   2        8.34        5.84      3.81 o 
   5   8   2     2235.63     2089.25     42.56 o 
   6   8   2     1462.74     1371.98     49.69 o 
   7   8   2      152.57      142.94     18.85 o 
   8   8   2     1667.03     1649.17     52.21 o 
   9   8   2       64.21       43.33     11.00 o 
  10   8   2      966.63     1035.88     47.53 o 
 -11   9   2      118.06      107.98     23.47 o 
 -10   9   2      884.14      875.90     53.69 o 
  -9   9   2       28.76       57.59     15.67 o 
  -8   9   2      609.22      590.14     39.65 o 
  -7   9   2      117.05      115.41     17.41 o 
  -6   9   2      853.67      770.57     54.41 o 
  -5   9   2     1708.81     1740.86     53.48 o 
  -4   9   2     3600.04     3611.96     84.90 o 
  -3   9   2      210.08      158.82     12.23 o 
  -2   9   2       14.97       18.57      5.55 o 
  -1   9   2     3624.85     3821.27     39.37 o 
   0   9   2      771.76      659.34     14.57 o 
   1   9   2     1805.78     1927.78     35.19 o 
   2   9   2      426.38      505.24     22.31 o 
   3   9   2     1093.98     1054.35     32.10 o 
   4   9   2      997.49      982.82     24.75 o 
   5   9   2     3406.39     3281.43     52.27 o 
   6   9   2      302.92      276.21     23.37 o 
   7   9   2      431.07      428.76     31.27 o 
   8   9   2      215.78      223.82     20.79 o 
   9   9   2      847.80      925.17     42.31 o 
  10   9   2       67.75       63.56     18.53 o 
 -11  10   2      175.30      143.69     19.60 o 
 -10  10   2     1910.25     1927.00     79.71 o 
  -9  10   2       45.46       55.20     15.71 o 
  -8  10   2       50.11       63.09     14.83 o 
  -7  10   2        0.69       -0.30      8.25 o 
  -6  10   2       52.72       48.50     12.52 o 
  -5  10   2      887.66      893.15     39.45 o 
  -4  10   2       74.69       76.25     12.07 o 
  -3  10   2       14.14       10.99      5.56 o 
  -2  10   2     1061.91     1045.57     22.50 o 
  -1  10   2       11.08       11.10      3.14 o 
   0  10   2       48.10       63.06      4.23 o 
   1  10   2      524.78      516.58     20.46 o 
   2  10   2     3041.59     3010.74     48.94 o 
   3  10   2       43.47       37.79      7.51 o 
   4  10   2      252.20      237.60     16.37 o 
   5  10   2       47.61       44.20      7.53 o 
   6  10   2     3756.89     3722.74     82.69 o 
   7  10   2       62.75       60.68     24.20 o 
   8  10   2     1499.75     1405.80     59.29 o 
   9  10   2      428.67      385.18     28.06 o 
  10  10   2     1149.48     1217.95     68.02 o 
 -11  11   2     1236.21     1223.55     55.35 o 
 -10  11   2        0.41       15.71     17.40 o 
  -9  11   2      311.60      308.11     33.19 o 
  -8  11   2      587.47      551.75     38.62 o 
  -7  11   2     1161.49     1104.91     50.99 o 
  -6  11   2      168.22      174.27     22.22 o 
  -5  11   2      301.11      294.50     24.02 o 
  -4  11   2      135.75      129.79     16.56 o 
  -3  11   2      626.95      672.49     22.52 o 
  -2  11   2     1812.55     1999.82     28.69 o 
  -1  11   2      361.27      442.11     11.83 o 
   0  11   2      252.76      231.88      8.13 o 
   1  11   2     3454.38     3365.09    156.27 o 
   2  11   2     2955.68     2929.01     40.22 o 
   3  11   2      329.74      346.24     19.99 o 
   4  11   2       63.46       63.45      7.87 o 
   5  11   2     6178.28     6052.15    115.71 o 
   6  11   2       19.51       22.68     11.01 o 
   7  11   2      115.83      152.55     20.12 o 
   8  11   2       52.15       27.76     11.41 o 
   9  11   2      954.12     1002.51     59.25 o 
  10  11   2       31.79       44.54     22.71 o 
 -10  12   2       11.81       -1.69     10.42 o 
  -9  12   2      154.28      186.39     24.92 o 
  -8  12   2        4.06        5.22     21.07 o 
  -7  12   2      414.13      433.47     32.79 o 
  -6  12   2      353.59      418.67     30.80 o 
  -5  12   2      119.13      119.14     16.95 o 
  -4  12   2      919.08      933.92     39.92 o 
  -3  12   2      243.84      214.69     13.75 o 
  -2  12   2      589.32      498.94     16.79 o 
  -1  12   2      207.21      201.51      8.53 o 
   0  12   2       63.82       80.15      5.04 o 
   1  12   2       36.98       30.56      7.07 o 
   2  12   2     1483.17     1482.00     32.50 o 
   3  12   2      286.49      315.56     14.73 o 
   4  12   2     1172.43     1078.69     39.24 o 
   5  12   2      578.23      589.67     43.16 o 
   6  12   2     1394.23     1587.39     54.78 o 
   7  12   2      214.29      203.93     21.81 o 
   8  12   2      189.66      164.78     35.94 o 
   9  12   2       49.40       31.92     14.79 o 
 -10  13   2       82.21       73.11     17.14 o 
  -9  13   2      716.27      778.35     58.34 o 
  -8  13   2       33.15       24.47     11.28 o 
  -7  13   2     1184.56     1177.37     54.39 o 
  -6  13   2      537.41      498.23     34.49 o 
  -5  13   2       36.63       40.09     10.83 o 
  -4  13   2      183.53      176.46     15.30 o 
  -3  13   2     3406.90     3384.46     62.52 o 
  -2  13   2        2.20        1.36      4.17 o 
  -1  13   2     1420.02     1388.07     23.60 o 
   0  13   2      453.02      403.19     14.59 o 
   1  13   2     4407.61     4381.96    185.02 o 
   2  13   2       39.49       26.03      6.13 o 
   3  13   2       72.61       62.59      7.60 o 
   4  13   2      159.32      171.49     16.71 o 
   5  13   2      275.44      288.46     52.50 o 
   6  13   2       16.74        4.89      7.12 o 
   7  13   2        6.42       -5.35     14.63 o 
   8  13   2       78.49       25.95     16.97 o 
   9  13   2      255.50      217.18     44.99 o 
 -10  14   2       75.30       36.80     13.71 o 
  -9  14   2       25.16        0.50     22.70 o 
  -8  14   2      706.89      615.06     42.46 o 
  -7  14   2      202.96      206.14     24.64 o 
  -6  14   2     6611.50     6565.60    123.25 o 
  -5  14   2       16.65       14.89      9.97 o 
  -4  14   2      343.73      343.13     21.70 o 
  -3  14   2      331.59      314.54     14.83 o 
  -2  14   2     2018.73     1963.03     36.87 o 
  -1  14   2      133.81      124.01      9.04 o 
   0  14   2      832.32      817.88     19.19 o 
   1  14   2      190.37      205.78     15.90 o 
   2  14   2     1716.43     1642.68     72.67 o 
   3  14   2      206.47      220.77     33.05 o 
   4  14   2       77.26       97.50     13.43 o 
   5  14   2       90.19       71.09     12.58 o 
   6  14   2       18.16       35.49     21.92 o 
   7  14   2       47.55       40.82     21.99 o 
   8  14   2      142.11      183.11     41.14 o 
   9  14   2      103.01       64.18     28.51 o 
  -9  15   2      533.72      524.07     41.65 o 
  -8  15   2        5.43        9.00     12.70 o 
  -7  15   2      299.36      275.37     27.96 o 
  -6  15   2      485.91      512.72     36.34 o 
  -5  15   2     1407.34     1559.66     47.96 o 
  -4  15   2      703.77      644.23     23.74 o 
  -3  15   2      704.75      696.68     28.53 o 
  -2  15   2       34.99       45.38      7.85 o 
  -1  15   2     3546.73     3559.02     52.65 o 
   0  15   2     1952.81     1876.45     61.74 o 
   1  15   2     2132.24     2054.08    148.93 o 
   2  15   2      669.64      597.83     49.75 o 
   3  15   2       46.87       38.24      8.87 o 
   4  15   2       35.85       42.68     15.32 o 
   5  15   2      109.35       82.16     23.58 o 
   6  15   2       34.81       25.56     20.78 o 
   7  15   2      230.40      204.18     39.95 o 
   8  15   2        4.14      -24.39     24.39 o 
  -9  16   2       73.04       58.41     28.01 o 
  -8  16   2      794.01      774.83     48.99 o 
  -7  16   2      279.30      256.54     45.90 o 
  -6  16   2     1039.52      972.35     50.12 o 
  -5  16   2       37.45       16.70     12.48 o 
  -4  16   2      282.62      278.21     17.48 o 
  -3  16   2      227.66      238.32     14.53 o 
  -2  16   2     1412.93     1424.06     34.41 o 
  -1  16   2      490.87      522.56     20.45 o 
   0  16   2     4772.00     4734.27     79.79 o 
   1  16   2      607.39      558.12     34.98 o 
   2  16   2     1238.48     1304.53     73.70 o 
   3  16   2      314.05      218.87     33.77 o 
   4  16   2      127.98      109.36     29.03 o 
   5  16   2      108.71       54.46     21.63 o 
   6  16   2       17.36      -11.20     19.36 o 
   7  16   2      271.25      251.86     42.60 o 
   8  16   2      201.32      201.61     44.32 o 
  -9  17   2      665.85      705.07     75.56 o 
  -8  17   2      144.58      136.69     33.26 o 
  -7  17   2      113.96      110.70     42.57 o 
  -6  17   2       53.02       10.89      8.42 o 
  -5  17   2     2497.83     2600.78     66.03 o 
  -4  17   2      223.87      219.54     19.36 o 
  -3  17   2       93.00      107.09     11.91 o 
  -2  17   2       32.64       20.72      6.15 o 
  -1  17   2     1575.86     1614.73     36.04 o 
   0  17   2      152.49      165.40     17.12 o 
   1  17   2      292.70      298.67     26.82 o 
   2  17   2       65.84       80.99     22.27 o 
   3  17   2      952.19     1055.15     71.86 o 
   4  17   2       98.52       80.16     23.83 o 
   5  17   2      455.14      492.91     56.00 o 
   6  17   2        4.45        3.80     15.47 o 
   7  17   2      102.48       86.89     30.00 o 
   8  17   2      229.87      261.88     49.51 o 
  -8  18   2      414.26      395.76     55.30 o 
  -7  18   2      130.71      106.66     20.57 o 
  -6  18   2        5.27       -9.62      9.62 o 
  -5  18   2      302.61      341.06     25.05 o 
  -4  18   2        4.53       15.47      8.27 o 
  -3  18   2      532.96      553.14     25.53 o 
  -2  18   2      329.32      322.70     21.36 o 
  -1  18   2      371.69      358.27     23.08 o 
   0  18   2      441.33      489.34     68.74 o 
   1  18   2      292.92      217.30     23.68 o 
   2  18   2       84.80       68.40     20.66 o 
   3  18   2      196.69      228.43     36.69 o 
   4  18   2      566.13      488.08     54.22 o 
   5  18   2       12.18       20.73     17.19 o 
   6  18   2      672.42      612.80     67.10 o 
   7  18   2        3.85      -11.09     24.09 o 
  -7  19   2       28.93       16.25     13.12 o 
  -6  19   2      774.23      708.62     46.83 o 
  -5  19   2       79.23      109.18     26.28 o 
  -4  19   2       51.14       36.99     16.08 o 
  -3  19   2        3.59        0.96      8.10 o 
  -2  19   2        0.46        2.45     16.49 o 
  -1  19   2      546.10      506.86     38.47 o 
   0  19   2      347.65      350.47     29.60 o 
   1  19   2        1.86        4.77     14.77 o 
   2  19   2      406.82      408.02     33.94 o 
   3  19   2     2258.37     2251.12    108.64 o 
   4  19   2      700.66      699.17     64.24 o 
   5  19   2      517.86      629.41     64.36 o 
   6  19   2       67.63       69.17     23.51 o 
   7  19   2      697.07      719.53     77.32 o 
  -7  20   2      331.48      292.76     40.34 o 
  -6  20   2       93.58      133.76     31.56 o 
  -5  20   2        8.82       12.26     11.25 o 
  -4  20   2       12.68       11.68     11.54 o 
  -3  20   2       10.20       50.91     21.92 o 
  -2  20   2      431.23      409.52     36.23 o 
  -1  20   2       87.92       73.86     19.17 o 
   0  20   2       10.44       48.90     23.21 o 
   1  20   2      483.08      529.83     50.47 o 
   2  20   2      438.60      438.90     35.76 o 
   3  20   2       65.21      106.19     26.62 o 
   4  20   2     1089.31     1098.04     82.30 o 
   5  20   2       16.02       12.64     17.06 o 
   6  20   2      468.55      463.19     59.51 o 
  -6  21   2      191.85      144.93     33.34 o 
  -5  21   2       35.57       21.89     19.36 o 
  -4  21   2      239.30      326.07     49.86 o 
  -3  21   2      204.10      198.91     37.12 o 
  -2  21   2      119.00      179.93     25.84 o 
  -1  21   2      225.59      237.77     28.20 o 
   0  21   2      352.07      290.83     46.67 o 
   1  21   2        4.68       50.80     25.85 o 
   2  21   2      246.96      351.20     76.62 o 
   3  21   2       49.38       37.28     16.77 o 
   4  21   2       25.12       72.07     24.68 o 
   5  21   2      375.56      368.08     52.04 o 
  -5  22   2        0.58       26.17     25.92 o 
  -4  22   2      233.29      224.36     42.21 o 
  -3  22   2        0.48      -13.30     21.16 o 
  -2  22   2        5.41      -10.70     16.01 o 
  -1  22   2      247.99      242.63     48.71 o 
   0  22   2       48.97       54.48     26.72 o 
   1  22   2        8.08       60.94     29.20 o 
   2  22   2      986.85      937.34     84.45 o 
   3  22   2       82.52      104.64     34.52 o 
   4  22   2      351.83      338.77     35.74 o 
  -4  23   2        5.29        2.70     19.44 o 
  -3  23   2      425.45      438.13     58.03 o 
  -2  23   2      230.81      233.38     30.60 o 
  -1  23   2       63.51       32.18     22.09 o 
   0  23   2      115.81       66.54     30.70 o 
   1  23   2     1130.06     1160.82     94.78 o 
   2  23   2        0.92        0.10     19.74 o 
   3  23   2       52.36       69.52     28.99 o 
  -2  24   2      163.50      173.87     25.80 o 
  -1  24   2       76.98       97.91     30.30 o 
   0  24   2       48.82       44.29     26.47 o 
   1  24   2      399.92      467.31     65.35 o 
 -11   0   3     1559.64     1565.06    103.25 o 
  -9   0   3      653.30      611.63     38.64 o 
  -7   0   3     2369.86     2139.90     61.53 o 
  -5   0   3     8992.22     9539.93    106.34 o 
  -3   0   3    17836.28    18725.90    194.81 o 
  -1   0   3      114.96      104.00      7.65 o 
   1   0   3    35128.06    33851.18    530.66 o 
   3   0   3     3216.34     3258.53     40.46 o 
   5   0   3     1133.63     1249.38     65.46 o 
   7   0   3      876.10      928.81     65.35 o 
   9   0   3      659.96      621.37     61.56 o 
  11   0   3     1184.41     1217.32     97.09 o 
 -12   1   3      309.99      334.49     36.59 o 
 -11   1   3      227.75      209.50     22.28 o 
 -10   1   3     1621.47     1614.71     80.99 o 
  -9   1   3      209.51      221.41     16.70 o 
  -8   1   3     1334.14     1298.14     36.95 o 
  -7   1   3      183.24      215.29     14.20 o 
  -6   1   3      364.15      361.51     16.59 o 
  -5   1   3       74.20       76.17      7.55 o 
  -4   1   3     8813.30     9464.81    128.95 o 
  -3   1   3        2.14       16.87      3.51 o 
  -2   1   3    11841.53    11973.81     78.20 o 
  -1   1   3    21950.99    22396.38     93.95 o 
   0   1   3     7558.63     7786.26     44.36 o 
   1   1   3      525.50      506.31     14.15 o 
   2   1   3     4006.44     4063.44     33.14 o 
   3   1   3      144.39      186.75     10.29 o 
   4   1   3     1699.79     1624.12     37.66 o 
   5   1   3      705.59      638.69     26.33 o 
   6   1   3     4694.15     4632.58     75.95 o 
   7   1   3        7.61        7.20      7.42 o 
   8   1   3      680.00      699.55     49.33 o 
   9   1   3       29.91       32.45     14.43 o 
  10   1   3     2937.59     2903.20     98.79 o 
  11   1   3      179.48      220.98     30.15 o 
 -12   2   3       45.14       46.02     12.55 o 
 -11   2   3       78.00       83.76     15.95 o 
 -10   2   3     1252.64     1245.84     49.05 o 
  -9   2   3      913.71      882.90     38.77 o 
  -8   2   3      138.60      110.18     18.29 o 
  -7   2   3     1353.48     1290.86     34.01 o 
  -6   2   3     1690.28     1713.29     40.65 o 
  -5   2   3     2761.60     2723.04     56.74 o 
  -4   2   3     1587.73     1570.16     23.63 o 
  -3   2   3      709.63      704.29     10.53 o 
  -2   2   3    49384.73    50808.73    215.23 o 
  -1   2   3    20431.07    20484.47     84.33 o 
   0   2   3       80.20       67.18      4.34 o 
   1   2   3       77.86       81.63      7.49 o 
   2   2   3     1435.97     1416.33     21.76 o 
   3   2   3     6086.47     6241.87     56.51 o 
   4   2   3      254.44      266.42     15.69 o 
   5   2   3      651.85      568.51     24.96 o 
   6   2   3       65.95       76.17     10.73 o 
   7   2   3     1083.36     1200.26     41.89 o 
   8   2   3        0.05        1.85      7.47 o 
   9   2   3      542.45      561.30     41.77 o 
  10   2   3     1403.12     1563.49     72.67 o 
  11   2   3      621.16      642.95     39.87 o 
 -12   3   3      156.28      174.14     25.77 o 
 -11   3   3      280.65      267.29     24.33 o 
 -10   3   3      385.46      384.16     27.99 o 
  -9   3   3     2742.44     2835.28     68.80 o 
  -8   3   3        3.53       -5.51     22.61 o 
  -7   3   3     1249.68     1191.21     46.60 o 
  -6   3   3     3820.46     3670.31    107.86 o 
  -5   3   3     1524.36     1444.10     73.01 o 
  -4   3   3      534.77      526.05     17.60 o 
  -3   3   3      162.85      225.40      7.85 o 
  -2   3   3    21469.58    21733.58    107.86 o 
  -1   3   3    18709.37    18962.88     86.31 o 
   0   3   3      971.25     1019.21     24.22 o 
   1   3   3      277.62      335.46     16.68 o 
   2   3   3    11070.17    11119.30     88.44 o 
   3   3   3      454.44      636.21     23.75 o 
   4   3   3      955.85      890.03     27.96 o 
   5   3   3     3344.23     3173.19     61.29 o 
   6   3   3     3697.22     3635.57     67.19 o 
   7   3   3        1.88        0.65      7.26 o 
   8   3   3      107.33      104.88     14.71 o 
   9   3   3      425.22      413.83     29.24 o 
  10   3   3      411.74      416.25     30.61 o 
  11   3   3        0.44      -13.60     13.60 o 
 -12   4   3        3.15        7.24      9.23 o 
 -11   4   3       14.46       17.23     10.42 o 
 -10   4   3      284.86      261.06     23.46 o 
  -9   4   3     1683.76     1747.71     65.43 o 
  -8   4   3      326.38      350.18     28.36 o 
  -7   4   3       20.27       15.45     15.39 o 
  -6   4   3        2.83        0.95      7.49 o 
  -5   4   3       76.28       86.31      9.96 o 
  -4   4   3       25.11       12.93      4.09 o 
  -3   4   3     3929.08     3888.34     35.21 o 
  -2   4   3     2672.66     2902.20     31.79 o 
  -1   4   3    16213.05    16710.25     86.34 o 
   0   4   3     4764.20     4737.35     55.06 o 
   1   4   3    15962.47    15564.78    116.30 o 
   2   4   3     5241.71     5650.56     52.13 o 
   3   4   3       52.70       30.42      5.16 o 
   4   4   3      571.94      598.49     19.58 o 
   5   4   3     1154.56      983.66     32.24 o 
   6   4   3      211.00      222.46     23.01 o 
   7   4   3       40.11       47.11     10.33 o 
   8   4   3        0.13       -2.53      7.71 o 
   9   4   3     2580.28     2618.08     60.18 o 
  10   4   3      157.44      157.35     18.03 o 
  11   4   3      173.11      208.47     30.24 o 
 -12   5   3       70.63       82.65     16.90 o 
 -11   5   3       73.42      113.14     21.79 o 
 -10   5   3      433.03      385.13     33.87 o 
  -9   5   3      338.75      350.10     30.64 o 
  -8   5   3       23.07       18.66     12.43 o 
  -7   5   3      275.37      262.27     31.89 o 
  -6   5   3      469.82      523.76     22.47 o 
  -5   5   3      730.37      773.07     25.16 o 
  -4   5   3     7174.53     7265.07     83.52 o 
  -3   5   3      535.29      533.65     13.59 o 
  -2   5   3     6335.70     6684.04     64.22 o 
  -1   5   3     2266.93     2344.14     36.99 o 
   0   5   3     2284.31     2113.60     38.61 o 
   1   5   3       47.31       80.24      6.13 o 
   2   5   3     8491.34     8745.19     60.57 o 
   3   5   3      311.39      308.66     13.97 o 
   4   5   3     6241.23     5865.03     67.84 o 
   5   5   3       10.23       10.98      6.99 o 
   6   5   3        4.16        6.29      7.06 o 
   7   5   3       44.06       53.39     10.37 o 
   8   5   3       47.50       43.19      9.60 o 
   9   5   3      318.00      325.61     21.72 o 
  10   5   3       23.10       41.44     11.89 o 
 -12   6   3        8.59       15.61     10.37 o 
 -11   6   3      149.67      173.62     50.19 o 
 -10   6   3      454.52      418.86     35.66 o 
  -9   6   3      702.78      702.20     42.63 o 
  -8   6   3      809.32      782.58     59.83 o 
  -7   6   3        2.65       15.38      8.89 o 
  -6   6   3       27.03       10.03      8.90 o 
  -5   6   3     1859.56     1725.26     38.88 o 
  -4   6   3      329.03      277.31     17.75 o 
  -3   6   3     2709.75     2615.41     34.73 o 
  -2   6   3     3314.96     3498.01     40.65 o 
  -1   6   3     4935.39     4790.02     67.46 o 
   0   6   3        0.70        2.62      5.49 o 
   1   6   3    12214.33    11632.72    480.36 o 
   2   6   3     1354.64     1263.44     20.10 o 
   3   6   3       72.87       78.82      5.96 o 
   4   6   3      531.64      565.83     17.33 o 
   5   6   3     1356.19     1281.69     34.36 o 
   6   6   3       87.79       81.82      9.43 o 
   7   6   3      210.45      231.40     16.26 o 
   8   6   3      424.38      437.97     23.40 o 
   9   6   3      792.97      730.59     31.91 o 
  10   6   3      144.56      197.12     21.76 o 
 -11   7   3        0.15       -3.82     10.33 o 
 -10   7   3      614.59      613.08     42.72 o 
  -9   7   3      887.99     1017.01     72.97 o 
  -8   7   3     1279.44     1209.03     54.69 o 
  -7   7   3      328.40      310.02     26.09 o 
  -6   7   3      278.32      234.21     30.60 o 
  -5   7   3        7.28       13.31      7.72 o 
  -4   7   3     1135.55     1024.57     37.59 o 
  -3   7   3      158.20      201.57     12.50 o 
  -2   7   3      130.76       99.34      7.48 o 
  -1   7   3       54.09       57.08      5.82 o 
   0   7   3     6467.62     6210.00     85.43 o 
   1   7   3     3903.72     4109.49    103.05 o 
   2   7   3     3953.67     4103.60     70.47 o 
   3   7   3     1509.53     1651.25     23.37 o 
   4   7   3      873.81      848.51     20.43 o 
   5   7   3     2810.60     2773.03     42.00 o 
   6   7   3      153.91      155.55     12.02 o 
   7   7   3      316.49      343.90     18.98 o 
   8   7   3      308.61      310.78     23.22 o 
   9   7   3       37.81       19.06      8.81 o 
  10   7   3       92.97       61.26     12.40 o 
 -11   8   3       71.77       98.58     20.71 o 
 -10   8   3      577.24      645.28     44.78 o 
  -9   8   3      589.39      553.11     55.95 o 
  -8   8   3      105.83      115.14     30.00 o 
  -7   8   3       35.11       32.80     11.67 o 
  -6   8   3     1205.41     1220.66     48.49 o 
  -5   8   3     5655.31     5502.97    102.49 o 
  -4   8   3     2587.41     2585.94     62.07 o 
  -3   8   3      897.90      978.78     23.90 o 
  -2   8   3       31.92       21.30      4.67 o 
  -1   8   3      620.70      665.84     20.13 o 
   0   8   3      761.35      782.37     32.41 o 
   1   8   3     3005.54     3323.65     95.34 o 
   2   8   3     3346.91     3429.93     75.82 o 
   3   8   3    10842.20    10994.01     55.61 o 
   4   8   3        1.06        2.11      2.67 o 
   5   8   3      642.86      596.79     19.09 o 
   6   8   3       86.95       93.56     14.70 o 
   7   8   3      149.55      163.73     16.47 o 
   8   8   3      206.58      223.00     23.27 o 
   9   8   3      450.89      487.74     31.01 o 
  10   8   3      413.60      409.90     41.45 o 
 -11   9   3       55.60       59.98     18.67 o 
 -10   9   3     1925.39     1869.92    105.45 o 
  -9   9   3      647.01      626.59     64.40 o 
  -8   9   3      999.08     1009.02     51.00 o 
  -7   9   3      208.68      238.22     24.49 o 
  -6   9   3     1713.88     1616.18     56.69 o 
  -5   9   3     2498.83     2366.20     64.25 o 
  -4   9   3      970.50      940.22     50.83 o 
  -3   9   3     1006.63     1081.22     32.81 o 
  -2   9   3     1911.92     1874.74     36.76 o 
  -1   9   3     1227.19     1165.41     24.32 o 
   0   9   3      185.69      214.84      8.68 o 
   1   9   3     2229.65     2204.38     80.05 o 
   2   9   3      726.55      706.49     20.87 o 
   3   9   3      593.66      627.86     23.38 o 
   4   9   3      868.30      929.72     23.96 o 
   5   9   3      177.69      161.42     12.13 o 
   6   9   3     1552.25     1573.36     97.05 o 
   7   9   3        4.99       25.88     10.44 o 
   8   9   3     1477.92     1549.67     51.31 o 
   9   9   3      481.52      517.90     41.70 o 
  10   9   3      488.29      509.65     57.34 o 
 -11  10   3      193.25      166.18     24.88 o 
 -10  10   3      343.74      343.32     47.52 o 
  -9  10   3      993.47      947.83     53.16 o 
  -8  10   3      255.92      250.34     26.81 o 
  -7  10   3      154.43      117.26     18.69 o 
  -6  10   3      405.28      407.37     29.81 o 
  -5  10   3     5415.64     5292.00     98.00 o 
  -4  10   3      350.04      321.18     18.76 o 
  -3  10   3        2.77        5.42      4.56 o 
  -2  10   3       44.74       57.18      7.18 o 
  -1  10   3       65.07       69.91      6.84 o 
   0  10   3     2072.11     1900.91     47.19 o 
   1  10   3      352.71      342.28     51.34 o 
   2  10   3     1346.30     1291.79     29.95 o 
   3  10   3     2348.61     2414.55     46.99 o 
   4  10   3       76.41       84.16      7.22 o 
   5  10   3      132.08      126.21     14.45 o 
   6  10   3      230.22      243.97     34.37 o 
   7  10   3      754.43      694.86     39.25 o 
   8  10   3       17.47       12.97      7.86 o 
   9  10   3      181.18      201.51     28.12 o 
  10  10   3        3.51      -22.45     22.45 o 
 -11  11   3       12.77       15.66     19.05 o 
 -10  11   3     1219.86     1198.03     85.79 o 
  -9  11   3       17.23      -15.26     18.14 o 
  -8  11   3       27.49       27.36     26.67 o 
  -7  11   3      139.50      133.39     19.30 o 
  -6  11   3     2680.92     2658.65     75.09 o 
  -5  11   3      621.83      602.45     34.12 o 
  -4  11   3       19.05       16.15      6.34 o 
  -3  11   3       13.20       26.22      7.42 o 
  -2  11   3     1752.05     1762.56     27.34 o 
  -1  11   3      172.49      171.49      8.93 o 
   0  11   3     4020.69     4044.66     41.34 o 
   1  11   3     1369.63     1182.00     68.04 o 
   2  11   3     3572.88     3669.91    116.57 o 
   3  11   3      932.79      898.15     29.57 o 
   4  11   3      159.78      173.04     27.31 o 
   5  11   3     1476.40     1335.96     44.86 o 
   6  11   3      925.71      903.14     40.74 o 
   7  11   3      226.53      282.16     25.85 o 
   8  11   3      265.22      248.96     30.42 o 
   9  11   3      275.29      302.44     34.49 o 
 -10  12   3        7.87      -18.75     18.75 o 
  -9  12   3      627.34      627.54     44.24 o 
  -8  12   3       80.29       89.49     18.36 o 
  -7  12   3      310.95      263.14     26.18 o 
  -6  12   3       11.24       18.59     11.30 o 
  -5  12   3      628.21      647.36     28.92 o 
  -4  12   3     3704.77     3705.62     64.85 o 
  -3  12   3     2239.54     2114.37     41.08 o 
  -2  12   3        7.50        5.62      3.97 o 
  -1  12   3     1279.32     1223.63     24.14 o 
   0  12   3      304.11      312.22     11.17 o 
   1  12   3     1581.83     1395.30     72.69 o 
   2  12   3      276.58      321.38     37.03 o 
   3  12   3      168.73      158.64     13.18 o 
   4  12   3      516.16      510.26     25.39 o 
   5  12   3      734.06      792.92     34.68 o 
   6  12   3      152.17      126.44     16.71 o 
   7  12   3     1042.99     1095.12     86.29 o 
   8  12   3       71.67       76.33     30.60 o 
   9  12   3      300.76      240.64     30.58 o 
 -10  13   3      392.91      376.56     49.45 o 
  -9  13   3       74.30       82.21     19.14 o 
  -8  13   3      255.95      259.16     27.59 o 
  -7  13   3       33.32       43.57     13.32 o 
  -6  13   3     5712.93     5391.11    152.90 o 
  -5  13   3     2815.33     2669.81     59.52 o 
  -4  13   3        3.82        4.31     10.03 o 
  -3  13   3       34.52       34.82      6.34 o 
  -2  13   3     3290.58     3301.87     44.86 o 
  -1  13   3      177.34      173.90      9.69 o 
   0  13   3       90.03       69.70      8.85 o 
   1  13   3     3936.20     3866.59    311.97 o 
   2  13   3     7825.40     7271.95    376.96 o 
   3  13   3       34.24       31.67      6.77 o 
   4  13   3       18.72       19.70      7.09 o 
   5  13   3     1361.16     1319.71     45.75 o 
   6  13   3     2450.62     2307.82    122.44 o 
   7  13   3        5.64       -5.67     20.77 o 
   8  13   3      300.82      305.96     51.07 o 
   9  13   3        7.35       11.38     25.13 o 
 -10  14   3      108.33      101.28     29.96 o 
  -9  14   3      185.64      155.38     23.02 o 
  -8  14   3      235.04      219.73     26.58 o 
  -7  14   3      820.76      764.08     45.52 o 
  -6  14   3      426.62      472.61     27.62 o 
  -5  14   3      736.68      640.89     30.76 o 
  -4  14   3       46.80       40.09     10.13 o 
  -3  14   3      858.82      867.64     24.65 o 
  -2  14   3        0.90        7.79      5.58 o 
  -1  14   3     1750.84     1667.94     29.91 o 
   0  14   3      336.31      314.06     18.96 o 
   1  14   3     7652.03     7182.69    399.54 o 
   2  14   3      242.73      304.82     37.58 o 
   3  14   3       53.89       39.05     20.03 o 
   4  14   3        8.43       -4.15     13.81 o 
   5  14   3      518.58      578.95     60.41 o 
   6  14   3      758.55      782.00     72.68 o 
   7  14   3      558.90      608.29     68.11 o 
   8  14   3       14.97      -10.96     22.95 o 
   9  14   3      561.37      578.58     48.65 o 
  -9  15   3       28.39       23.14     17.80 o 
  -8  15   3      141.57      127.82     21.93 o 
  -7  15   3     1857.03     1864.86     71.40 o 
  -6  15   3      174.60      179.55     18.26 o 
  -5  15   3      576.75      580.91     29.89 o 
  -4  15   3      118.75      137.45     11.78 o 
  -3  15   3       69.51       59.88      8.63 o 
  -2  15   3     1590.96     1576.76     39.25 o 
  -1  15   3      781.29      769.73     25.74 o 
   0  15   3     1287.43     1268.85     40.55 o 
   1  15   3     2011.61     1968.59     88.26 o 
   2  15   3     2279.81     2115.36     97.21 o 
   3  15   3      855.43      917.74     66.92 o 
   4  15   3      450.88      405.61     48.22 o 
   5  15   3       40.15      -14.36     19.26 o 
   6  15   3     1348.85     1304.79     94.89 o 
   7  15   3      475.58      474.19     60.33 o 
   8  15   3       45.96        4.81     19.21 o 
  -9  16   3      148.25      183.40     26.33 o 
  -8  16   3       11.92       11.88     13.16 o 
  -7  16   3       88.04      111.53     15.95 o 
  -6  16   3        1.54       -1.84      9.27 o 
  -5  16   3     1176.89     1251.95     45.84 o 
  -4  16   3      142.16      135.03     14.05 o 
  -3  16   3      157.82      197.68     12.72 o 
  -2  16   3       51.26       57.54     10.36 o 
  -1  16   3     1325.80     1391.58     54.55 o 
   0  16   3      346.71      379.66     41.48 o 
   1  16   3     1556.67     1568.10     80.23 o 
   2  16   3       43.39       33.29     20.47 o 
   3  16   3      732.89      818.12     65.10 o 
   4  16   3      313.31      362.98     47.08 o 
   5  16   3      502.00      599.79     62.37 o 
   6  16   3      141.14      129.40     33.42 o 
   7  16   3      220.54      155.07     36.76 o 
   8  16   3       11.38       42.73     27.13 o 
  -9  17   3        2.53       -1.17     20.66 o 
  -8  17   3     1555.88     1483.97     55.25 o 
  -7  17   3      282.80      262.40     23.76 o 
  -6  17   3      305.54      290.13     23.76 o 
  -5  17   3       17.81       12.35      8.83 o 
  -4  17   3      686.54      696.39     38.26 o 
  -3  17   3      104.31       86.53      8.56 o 
  -2  17   3      664.14      687.94     31.24 o 
  -1  17   3      239.85      216.14     23.57 o 
   0  17   3     2979.13     3140.87     83.64 o 
   1  17   3      182.13      163.45     28.64 o 
   2  17   3        1.73       -7.03     13.01 o 
   3  17   3      204.04      201.80     35.95 o 
   4  17   3      406.78      348.41     46.42 o 
   5  17   3       38.39       27.12     21.57 o 
   6  17   3      126.87      161.15     37.16 o 
   7  17   3      381.24      526.43     66.64 o 
  -8  18   3      107.09       86.76     28.96 o 
  -7  18   3       56.71       57.77     13.24 o 
  -6  18   3     1237.30     1196.41     47.14 o 
  -5  18   3     4204.44     4221.03     85.07 o 
  -4  18   3       78.50       64.97     11.37 o 
  -3  18   3       69.99       52.10      8.80 o 
  -2  18   3      296.75      293.00     21.09 o 
  -1  18   3      160.37      188.52     21.27 o 
   0  18   3      191.89      205.24     32.52 o 
   1  18   3      762.14      706.25     43.05 o 
   2  18   3      242.24      228.24     34.20 o 
   3  18   3     1006.49      992.71     74.91 o 
   4  18   3      312.91      190.14     35.60 o 
   5  18   3     1214.09     1175.20     89.72 o 
   6  18   3      166.29      131.96     33.62 o 
   7  18   3       65.59       59.80     26.89 o 
  -7  19   3       35.65       33.17     26.48 o 
  -6  19   3      285.98      262.01     29.82 o 
  -5  19   3      243.54      244.51     22.07 o 
  -4  19   3      616.21      610.78     32.27 o 
  -3  19   3       81.01       60.22     16.58 o 
  -2  19   3      666.70      643.49     55.31 o 
  -1  19   3       65.40       54.38     15.34 o 
   0  19   3      577.74      595.47     38.67 o 
   1  19   3      176.57      195.93     45.32 o 
   2  19   3        1.53      -14.20     15.28 o 
   3  19   3       34.48       59.42     22.97 o 
   4  19   3      121.14      106.21     30.47 o 
   5  19   3       33.13       39.37     22.37 o 
   6  19   3      525.41      600.95     68.67 o 
  -7  20   3      153.14      109.63     39.27 o 
  -6  20   3       68.02       48.83     29.76 o 
  -5  20   3      702.49      742.05     73.87 o 
  -4  20   3      471.17      436.44     37.02 o 
  -3  20   3      126.98      124.06     22.04 o 
  -2  20   3        7.22        6.63     12.31 o 
  -1  20   3      101.13       80.09     26.40 o 
   0  20   3       30.23       56.16     15.49 o 
   1  20   3      421.96      326.15     31.10 o 
   2  20   3      516.78      489.91     38.79 o 
   3  20   3       45.55       51.19     22.31 o 
   4  20   3       52.66       94.06     29.61 o 
   5  20   3      431.04      473.63     59.66 o 
   6  20   3      444.45      493.84     64.97 o 
  -6  21   3      399.18      439.43     56.11 o 
  -5  21   3       49.62       44.54     16.86 o 
  -4  21   3      106.47       72.52     25.41 o 
  -3  21   3       94.30      114.71     21.94 o 
  -2  21   3       76.33       71.74     16.58 o 
  -1  21   3       12.36       -6.09     19.76 o 
   0  21   3      642.74      628.19     66.78 o 
   1  21   3      291.15      345.64     50.94 o 
   2  21   3      241.99      260.73     32.80 o 
   3  21   3       90.68      108.77     29.60 o 
   4  21   3      218.68      227.74     42.09 o 
   5  21   3       28.54       17.32     15.86 o 
  -5  22   3        8.82        6.90     16.45 o 
  -4  22   3       19.60       15.11     22.23 o 
  -3  22   3      172.71      182.62     25.66 o 
  -2  22   3       29.46       15.27     16.76 o 
  -1  22   3      373.56      396.35     55.19 o 
   0  22   3        3.47        6.36     19.53 o 
   1  22   3      322.28      363.31     54.82 o 
   2  22   3        3.66       25.20     24.82 o 
   3  22   3       69.31       77.53     19.16 o 
   4  22   3      287.71      374.74     52.55 o 
  -4  23   3      162.16      130.99     34.81 o 
  -3  23   3        0.11      -23.08     23.08 o 
  -2  23   3      637.07      674.06     71.77 o 
  -1  23   3      260.19      253.03     47.10 o 
   0  23   3        6.69      -20.51     20.51 o 
   1  23   3       24.28       13.32     21.74 o 
   2  23   3     1165.33     1236.16    100.07 o 
   3  23   3       20.91        2.81     25.52 o 
  -2  24   3      113.36      185.40     41.93 o 
  -1  24   3      388.31      402.61     56.76 o 
   0  24   3        0.02       17.51     22.94 o 
 -12   0   4      272.26      303.98     48.25 o 
 -10   0   4     1955.30     2003.09    123.92 o 
  -8   0   4     4641.95     4684.12    212.56 o 
  -6   0   4     1422.86     1320.32     43.84 o 
  -4   0   4     9136.05     9416.65     92.77 o 
  -2   0   4     3404.32     3324.30     53.74 o 
   0   0   4       20.80       18.58      4.90 o 
   2   0   4     3703.70     4071.86     77.23 o 
   4   0   4      233.34      200.54     26.51 o 
   6   0   4     1149.41     1155.75     70.69 o 
   8   0   4        5.04        5.17     12.51 o 
  10   0   4        8.19       20.31     22.86 o 
 -12   1   4       29.80       24.44     11.91 o 
 -11   1   4        7.57        6.52     12.66 o 
 -10   1   4      104.65       82.64     16.93 o 
  -9   1   4     3000.07     3044.87     60.22 o 
  -8   1   4      186.81      179.71     14.80 o 
  -7   1   4     4797.41     4858.09     64.66 o 
  -6   1   4       20.14       16.82      8.45 o 
  -5   1   4    11789.72    11209.64    121.61 o 
  -4   1   4     6036.06     6024.76     62.24 o 
  -3   1   4     2373.89     2362.70     27.31 o 
  -2   1   4      294.14      330.10      8.65 o 
  -1   1   4     2881.86     2828.15     30.35 o 
   0   1   4     1193.75     1306.51     15.68 o 
   1   1   4      809.93      903.08     20.24 o 
   2   1   4     2618.97     2821.74     29.72 o 
   3   1   4     3426.31     3208.59     49.95 o 
   4   1   4     2068.71     2095.45     44.72 o 
   5   1   4       89.30       77.29     10.49 o 
   6   1   4      136.05       95.03     16.56 o 
   7   1   4        2.66       15.39     24.81 o 
   8   1   4      141.63      134.08     20.64 o 
   9   1   4       85.08       75.45     18.58 o 
  10   1   4      939.42     1020.88     60.26 o 
 -12   2   4        6.70       17.58     11.22 o 
 -11   2   4      375.27      388.83     29.54 o 
 -10   2   4     1461.70     1595.63     55.05 o 
  -9   2   4      456.85      460.91     28.31 o 
  -8   2   4      989.66     1013.41     32.50 o 
  -7   2   4        4.94       -5.92      5.92 o 
  -6   2   4     3037.11     3078.01     39.97 o 
  -5   2   4     1218.03     1468.27     26.79 o 
  -4   2   4      399.72      424.33     16.83 o 
  -3   2   4     5313.60     5347.53     36.59 o 
  -2   2   4     1982.40     2063.56     27.77 o 
  -1   2   4    23759.04    24169.98     86.57 o 
   0   2   4     1006.82     1046.38     13.60 o 
   1   2   4     7247.34     7399.21     77.79 o 
   2   2   4      289.00      260.87     11.34 o 
   3   2   4      814.08      980.91     23.88 o 
   4   2   4       16.72       24.95      6.99 o 
   5   2   4       95.27       97.31     12.10 o 
   6   2   4     2976.02     2993.81     69.35 o 
   7   2   4        2.01       -0.06     11.91 o 
   8   2   4       14.33       22.70     16.80 o 
   9   2   4       23.54       13.27     14.05 o 
  10   2   4      479.30      517.27     44.22 o 
 -12   3   4       36.10       42.83     13.41 o 
 -11   3   4      812.10      790.62     41.93 o 
 -10   3   4       97.14      119.77     16.75 o 
  -9   3   4      799.17      734.56     35.13 o 
  -8   3   4      121.45      110.25     14.59 o 
  -7   3   4       11.04       13.68      5.17 o 
  -6   3   4      232.80      226.07     13.21 o 
  -5   3   4       80.75       87.63      8.07 o 
  -4   3   4     2869.32     2762.77     29.32 o 
  -3   3   4      126.08      101.65      6.30 o 
  -2   3   4     1746.87     1864.49     19.89 o 
  -1   3   4    19148.53    19810.27     88.04 o 
   0   3   4      218.59      166.65      6.50 o 
   1   3   4       13.25        7.73      2.35 o 
   2   3   4     5918.91     6085.22     52.20 o 
   3   3   4     5617.62     6150.14     65.00 o 
   4   3   4     4823.03     5104.94     74.23 o 
   5   3   4     4014.97     4040.90     67.13 o 
   6   3   4      121.38       96.80     15.35 o 
   7   3   4     1011.68     1047.16     40.08 o 
   8   3   4      507.98      470.89     29.76 o 
   9   3   4       24.19       45.53     14.46 o 
  10   3   4     2811.06     3040.72    102.11 o 
 -12   4   4       88.48      111.13     18.30 o 
 -11   4   4     1688.15     1694.05     60.74 o 
 -10   4   4        4.33       12.52     11.60 o 
  -9   4   4       46.14       45.84     10.96 o 
  -8   4   4       26.04       32.79      9.77 o 
  -7   4   4      396.38      419.41     20.36 o 
  -6   4   4      542.06      586.89     25.10 o 
  -5   4   4       47.67       59.24     10.39 o 
  -4   4   4      212.73      320.90     11.32 o 
  -3   4   4       55.16       62.35      4.92 o 
  -2   4   4      608.09      666.83     15.85 o 
  -1   4   4     1557.83     1580.20     26.64 o 
   0   4   4      811.75      853.56     16.10 o 
   1   4   4      346.45      442.66     14.07 o 
   2   4   4    15909.98    15911.48    151.63 o 
   3   4   4      130.98      119.15      8.73 o 
   4   4   4     3212.51     3094.26     53.63 o 
   5   4   4        3.05       14.76      8.25 o 
   6   4   4     2989.08     3054.46     63.48 o 
   7   4   4      258.77      243.48     20.72 o 
   8   4   4        4.56        0.71      7.78 o 
   9   4   4       55.40       44.01     11.92 o 
  10   4   4     1536.01     1597.88     59.24 o 
 -12   5   4       72.87       42.57     15.24 o 
 -11   5   4     1027.68     1079.53     48.94 o 
 -10   5   4      135.77      122.13     16.73 o 
  -9   5   4      591.48      545.02     31.15 o 
  -8   5   4      360.32      335.55     40.97 o 
  -7   5   4     1080.06     1113.16     67.25 o 
  -6   5   4      130.20      129.39     13.28 o 
  -5   5   4       44.58       95.10     18.58 o 
  -4   5   4     2479.33     2603.70     37.85 o 
  -3   5   4     4455.57     4321.23     49.24 o 
  -2   5   4      147.77      186.95      9.91 o 
  -1   5   4     5152.11     5232.25     42.35 o 
   0   5   4     1913.77     1975.28     50.16 o 
   1   5   4     4063.91     3904.71    118.92 o 
   2   5   4      684.20      772.36     27.36 o 
   3   5   4      848.58      840.16     24.61 o 
   4   5   4        1.56        4.40      5.77 o 
   5   5   4     6678.16     6558.54     84.52 o 
   6   5   4      797.73      799.40     32.66 o 
   7   5   4     2905.14     2917.87     66.35 o 
   8   5   4       68.83       61.13     10.11 o 
   9   5   4     1189.10     1200.09     41.32 o 
  10   5   4       19.17       29.30     10.80 o 
 -12   6   4      583.94      641.12     55.69 o 
 -11   6   4       15.73       -0.08     11.13 o 
 -10   6   4      142.85      119.34     17.08 o 
  -9   6   4       24.90       17.07     11.06 o 
  -8   6   4     1874.65     1935.35     94.96 o 
  -7   6   4     2027.07     1994.82     90.17 o 
  -6   6   4        5.27       13.48     11.97 o 
  -5   6   4       72.25       78.60     17.53 o 
  -4   6   4     4055.70     4112.13     43.27 o 
  -3   6   4     2287.99     2398.01     38.31 o 
  -2   6   4       17.28       13.32      3.35 o 
  -1   6   4       11.75       41.28      4.89 o 
   0   6   4     3392.43     3386.22     68.43 o 
   1   6   4     8174.62     8216.94     76.65 o 
   2   6   4     7885.68     8031.17     78.22 o 
   3   6   4       18.66       20.24      4.77 o 
   4   6   4     4232.39     3831.35     56.61 o 
   5   6   4     1030.03      963.83     32.67 o 
   6   6   4     1847.95     1887.12     41.10 o 
   7   6   4        5.53        1.95      5.80 o 
   8   6   4       94.49      100.35     12.41 o 
   9   6   4      139.92      161.78     17.59 o 
  10   6   4      488.38      479.60     43.53 o 
 -12   7   4       18.43       12.23     17.85 o 
 -11   7   4       41.09       42.62     12.95 o 
 -10   7   4      215.53      264.00     29.00 o 
  -9   7   4       44.39       25.95     17.14 o 
  -8   7   4     1687.82     1609.10     87.30 o 
  -7   7   4      423.80      421.07     43.67 o 
  -6   7   4      897.16      942.55     60.02 o 
  -5   7   4      617.31      653.53     46.89 o 
  -4   7   4     7820.75     7738.54    105.49 o 
  -3   7   4      737.55      618.67     21.14 o 
  -2   7   4     2718.64     2939.89     44.62 o 
  -1   7   4     1551.37     1779.29     30.14 o 
   0   7   4      145.30       88.60     12.17 o 
   1   7   4     3351.30     3193.87    121.74 o 
   2   7   4     2155.69     2174.25     72.88 o 
   3   7   4      427.90      370.13     13.95 o 
   4   7   4     1057.87     1038.79     23.30 o 
   5   7   4     1496.96     1417.49     36.10 o 
   6   7   4      204.04      216.40     14.42 o 
   7   7   4       24.17       40.16     10.59 o 
   8   7   4       69.95       67.63     10.19 o 
   9   7   4     2120.13     2066.17     63.65 o 
  10   7   4      727.75      684.72     51.44 o 
 -11   8   4     1038.70     1155.14     66.52 o 
 -10   8   4      412.51      419.08     36.68 o 
  -9   8   4      193.02      222.83     35.49 o 
  -8   8   4      839.77      848.70     64.28 o 
  -7   8   4       96.21       77.62     23.01 o 
  -6   8   4       71.63       89.02     21.94 o 
  -5   8   4      676.74      682.72     30.35 o 
  -4   8   4     3970.78     4009.70     56.44 o 
  -3   8   4        2.69        4.57      5.87 o 
  -2   8   4     1053.03      984.19     33.45 o 
  -1   8   4      112.16      186.68     12.42 o 
   0   8   4     1840.61     1709.04     32.20 o 
   1   8   4        1.66       13.10      9.27 o 
   2   8   4     1069.40     1123.77     73.08 o 
   3   8   4       94.43      117.20      7.66 o 
   4   8   4        4.29        8.24      3.99 o 
   5   8   4      761.98      782.48     22.41 o 
   6   8   4     1147.06     1204.94     32.13 o 
   7   8   4      430.00      326.75     18.45 o 
   8   8   4      919.47      883.31     55.04 o 
   9   8   4      118.64      139.18     23.15 o 
  10   8   4      278.89      309.71     35.81 o 
 -11   9   4       36.86       31.17     36.41 o 
 -10   9   4      535.68      520.15     58.51 o 
  -9   9   4      189.70      220.91     37.00 o 
  -8   9   4        0.82        6.07     15.43 o 
  -7   9   4     8512.75     8366.65    191.26 o 
  -6   9   4      897.76      850.51     58.92 o 
  -5   9   4     7744.79     7664.96    104.42 o 
  -4   9   4     1227.16     1335.61     37.60 o 
  -3   9   4      666.27      651.55     24.33 o 
  -2   9   4        9.04       12.91     12.73 o 
  -1   9   4      302.08      367.16     16.25 o 
   0   9   4      605.18      536.34     33.63 o 
   1   9   4      831.28      739.76     50.56 o 
   2   9   4      791.26      744.44     53.09 o 
   3   9   4     3026.36     2889.34     53.37 o 
   4   9   4      713.98      701.48     17.23 o 
   5   9   4      272.96      264.55     15.00 o 
   6   9   4     1062.91      937.18     31.32 o 
   7   9   4       66.55       52.73     10.51 o 
   8   9   4      347.76      326.60     32.23 o 
   9   9   4      344.29      396.93     38.38 o 
 -11  10   4      266.44      323.93     35.44 o 
 -10  10   4     1429.96     1432.72     94.77 o 
  -9  10   4        0.01       -3.43     12.33 o 
  -8  10   4      168.67      159.20     29.04 o 
  -7  10   4     2846.72     2847.27    113.46 o 
  -6  10   4     2476.00     2453.09    100.80 o 
  -5  10   4     1882.14     1863.17     67.80 o 
  -4  10   4      776.15      739.47     27.34 o 
  -3  10   4       53.39       37.66     10.66 o 
  -2  10   4     5924.59     6326.65     72.53 o 
  -1  10   4      874.30      936.38     26.21 o 
   0  10   4      938.00      809.05     77.60 o 
   1  10   4     1860.88     1928.08     81.61 o 
   2  10   4      855.25      880.55     58.84 o 
   3  10   4       26.42       20.94      4.76 o 
   4  10   4      229.41      233.33     16.37 o 
   5  10   4      495.34      513.71     27.18 o 
   6  10   4      113.55      111.16     36.27 o 
   7  10   4      117.48       94.60     38.69 o 
   8  10   4      636.45      680.53     47.24 o 
   9  10   4      128.66      148.35     24.91 o 
 -11  11   4      249.53      223.67     39.75 o 
 -10  11   4       71.81       74.17     25.38 o 
  -9  11   4      861.75      876.85     70.36 o 
  -8  11   4     2324.26     2172.77    106.14 o 
  -7  11   4      409.50      427.69     45.83 o 
  -6  11   4      231.34      218.55     31.09 o 
  -5  11   4     3132.17     3003.83     71.94 o 
  -4  11   4     1021.71     1086.02     34.35 o 
  -3  11   4      336.27      396.02     30.44 o 
  -2  11   4     3034.12     3199.38     42.76 o 
  -1  11   4     2009.86     1973.73     31.15 o 
   0  11   4      365.62      272.88     15.74 o 
   1  11   4       28.83        7.19     10.66 o 
   2  11   4      182.74      165.25     28.33 o 
   3  11   4     1114.33     1007.30     51.03 o 
   4  11   4       96.58      102.40     11.26 o 
   5  11   4      187.67      193.09     17.03 o 
   6  11   4       84.32       84.13     26.83 o 
   7  11   4     1028.32      964.93     84.70 o 
   8  11   4      112.29      114.05     36.96 o 
   9  11   4        4.22       12.33     13.43 o 
 -10  12   4      951.13     1001.69     80.66 o 
  -9  12   4        4.20       28.90     16.17 o 
  -8  12   4      123.67      115.54     27.76 o 
  -7  12   4        7.37       10.11     15.38 o 
  -6  12   4     5668.06     5770.12    107.51 o 
  -5  12   4      583.80      569.85     32.81 o 
  -4  12   4      160.79      176.57     15.57 o 
  -3  12   4      158.86      162.48     15.56 o 
  -2  12   4     2239.78     2345.24     41.65 o 
  -1  12   4     1530.70     1453.30     27.49 o 
   0  12   4        2.64        5.41      1.96 o 
   1  12   4      748.56      719.62     53.59 o 
   2  12   4     3982.32     3929.86    130.47 o 
   3  12   4      455.99      432.04     17.18 o 
   4  12   4      435.51      439.03     21.82 o 
   5  12   4     1677.85     1671.09     98.76 o 
   6  12   4       38.82       47.02     17.76 o 
   7  12   4      260.61      241.03     43.50 o 
   8  12   4        2.44        3.21     12.76 o 
   9  12   4       14.14      -14.69     14.69 o 
 -10  13   4      101.34       64.13     24.97 o 
  -9  13   4      739.88      772.68     69.17 o 
  -8  13   4      166.97      143.96     29.57 o 
  -7  13   4      229.00      228.92     23.51 o 
  -6  13   4       45.69       84.10     21.64 o 
  -5  13   4       21.16       31.26     10.49 o 
  -4  13   4     1979.01     1940.57     49.70 o 
  -3  13   4      169.36      178.46     16.92 o 
  -2  13   4        8.17       18.60      5.39 o 
  -1  13   4     4001.66     3991.07     67.42 o 
   0  13   4      328.14      260.12     14.11 o 
   1  13   4      432.76      394.47     41.22 o 
   2  13   4       41.53      111.53     26.72 o 
   3  13   4       75.46       58.26     20.92 o 
   4  13   4      491.70      461.13     50.72 o 
   5  13   4       22.36       19.07     19.71 o 
   6  13   4     1000.01      924.96     79.57 o 
   7  13   4     2527.85     2691.57    142.15 o 
   8  13   4        0.56        4.27     14.63 o 
 -10  14   4       21.29        1.09     14.87 o 
  -9  14   4       46.42       28.17     18.50 o 
  -8  14   4       17.75        4.31     12.31 o 
  -7  14   4      725.39      700.17     41.42 o 
  -6  14   4      567.04      613.49     37.63 o 
  -5  14   4     1781.91     1730.80     60.58 o 
  -4  14   4      258.32      256.07     19.61 o 
  -3  14   4      103.75       92.15     10.26 o 
  -2  14   4      248.46      227.28     19.01 o 
  -1  14   4      552.57      534.74     23.97 o 
   0  14   4       84.36       78.57      8.58 o 
   1  14   4       10.87       15.83     16.56 o 
   2  14   4     3968.88     3873.91    134.86 o 
   3  14   4     1901.54     1934.93     99.50 o 
   4  14   4       16.09        8.87     16.57 o 
   5  14   4        0.17      -11.48     21.43 o 
   6  14   4      626.53      682.27     71.03 o 
   7  14   4        8.43       42.65     26.29 o 
   8  14   4      132.38      126.31     36.74 o 
  -9  15   4      247.17      264.30     42.40 o 
  -8  15   4      413.75      385.12     32.42 o 
  -7  15   4      180.52      157.16     20.78 o 
  -6  15   4      228.41      240.44     24.84 o 
  -5  15   4       52.32       44.17     14.89 o 
  -4  15   4      133.64      143.61     16.15 o 
  -3  15   4      419.50      429.05     21.23 o 
  -2  15   4     1733.54     1743.12     42.96 o 
  -1  15   4     3082.57     2939.59     78.14 o 
   0  15   4     3692.02     4013.38    126.83 o 
   1  15   4     1194.31     1165.39     72.38 o 
   2  15   4        9.52       14.45     15.85 o 
   3  15   4      947.32      968.33     71.93 o 
   4  15   4        8.34       19.51     17.05 o 
   5  15   4      836.96      886.90     76.20 o 
   6  15   4      380.15      374.31     53.73 o 
   7  15   4      655.09      819.54     81.56 o 
   8  15   4      246.61      178.19     40.61 o 
  -9  16   4       97.97      116.78     30.64 o 
  -8  16   4      988.14      994.37     52.60 o 
  -7  16   4       13.25       14.89     10.66 o 
  -6  16   4       26.15       28.72     12.36 o 
  -5  16   4       11.53       17.78     10.27 o 
  -4  16   4      127.37      112.55     14.35 o 
  -3  16   4       18.39       17.11      6.85 o 
  -2  16   4     1365.54     1393.93     42.64 o 
  -1  16   4     1384.91     1416.40     56.23 o 
   0  16   4     1600.81     1782.27     87.19 o 
   1  16   4     1554.64     1548.53     85.27 o 
   2  16   4       54.19       40.85     18.12 o 
   3  16   4       70.37       48.98     18.75 o 
   4  16   4      583.51      747.49     68.50 o 
   5  16   4       56.28       50.06     23.64 o 
   6  16   4     1198.91     1249.41     97.30 o 
   7  16   4       21.24       13.69     23.48 o 
  -9  17   4        1.75      -12.24     17.37 o 
  -8  17   4      305.06      290.58     44.32 o 
  -7  17   4      687.72      746.72     45.93 o 
  -6  17   4     2031.65     2045.43     73.82 o 
  -5  17   4        3.68       10.55     10.83 o 
  -4  17   4      683.83      703.71     28.82 o 
  -3  17   4      289.53      304.65     23.71 o 
  -2  17   4     1359.90     1215.27     51.78 o 
  -1  17   4       33.28       47.61     13.18 o 
   0  17   4       23.50       29.96     14.48 o 
   1  17   4     2640.03     2666.38    113.18 o 
   2  17   4       61.78       74.52     22.46 o 
   3  17   4      634.01      587.49     59.01 o 
   4  17   4        2.24       -0.04     18.26 o 
   5  17   4      768.15      762.06     73.88 o 
   6  17   4       20.12       68.35     24.74 o 
   7  17   4       31.38        6.22     23.10 o 
  -8  18   4      314.78      385.67     51.66 o 
  -7  18   4       29.08       44.86     15.23 o 
  -6  18   4      197.31      230.80     27.45 o 
  -5  18   4      957.81      984.63     52.50 o 
  -4  18   4     1472.11     1538.69     53.13 o 
  -3  18   4      303.20      325.62     20.50 o 
  -2  18   4     1072.66     1032.65     48.70 o 
  -1  18   4       38.51       31.08     10.87 o 
   0  18   4      508.88      585.52     39.89 o 
   1  18   4      197.89      173.11     31.22 o 
   2  18   4       32.87       45.72     19.50 o 
   3  18   4       49.49       80.19     22.77 o 
   4  18   4      163.51       74.04     21.14 o 
   5  18   4       57.24       66.68     27.30 o 
   6  18   4      380.40      373.84     58.76 o 
  -7  19   4      537.20      563.14     42.79 o 
  -6  19   4       17.20       12.58     19.49 o 
  -5  19   4      207.15      247.42     28.69 o 
  -4  19   4       32.24       -2.39     11.47 o 
  -3  19   4     1152.59     1172.27     57.66 o 
  -2  19   4       22.43       46.63     13.53 o 
  -1  19   4       22.30       43.99     31.04 o 
   0  19   4      966.74     1119.38     55.39 o 
   1  19   4      294.88      304.43     40.63 o 
   2  19   4      117.94      144.86     30.83 o 
   3  19   4      126.21      115.14     29.73 o 
   4  19   4        1.13      -16.42     16.42 o 
   5  19   4      344.07      374.46     56.13 o 
   6  19   4      206.97      256.35     49.35 o 
  -7  20   4       50.27      113.77     28.11 o 
  -6  20   4      166.40      191.74     26.13 o 
  -5  20   4      599.10      568.93     42.87 o 
  -4  20   4     1353.97     1391.97     53.46 o 
  -3  20   4        6.26        3.51     15.91 o 
  -2  20   4      174.56      193.69     37.76 o 
  -1  20   4       93.31       96.01     37.34 o 
   0  20   4       36.59       71.63     17.24 o 
   1  20   4      513.79      523.74     40.54 o 
   2  20   4      108.01      117.08     29.99 o 
   3  20   4       36.85       44.23     22.18 o 
   4  20   4        5.54       12.75     15.49 o 
   5  20   4      143.45       90.78     29.95 o 
  -6  21   4      193.90      122.47     29.88 o 
  -5  21   4      783.85      747.47     86.06 o 
  -4  21   4       78.19       47.76     21.89 o 
  -3  21   4      686.58      742.13     48.79 o 
  -2  21   4      373.34      418.78     54.92 o 
  -1  21   4     1528.39     1568.42    103.25 o 
   0  21   4       84.81       79.20     27.98 o 
   1  21   4        9.56       17.10     28.40 o 
   2  21   4       57.58       75.33     20.19 o 
   3  21   4      195.66      164.44     34.19 o 
   4  21   4       21.27       66.27     28.25 o 
  -5  22   4       30.73       60.32     27.32 o 
  -4  22   4      249.71      250.76     42.58 o 
  -3  22   4      110.44      196.82     40.69 o 
  -2  22   4      308.99      282.05     47.34 o 
  -1  22   4       17.17       78.36     32.43 o 
   0  22   4       82.80       70.42     31.27 o 
   1  22   4       15.25       36.54     27.17 o 
   2  22   4      605.93      684.98     49.09 o 
   3  22   4        0.97        0.13     17.27 o 
  -4  23   4       31.60       63.97     25.39 o 
  -3  23   4        2.13       33.75     22.08 o 
  -2  23   4       34.94       51.73     24.23 o 
  -1  23   4     1621.01     1657.91    112.53 o 
   0  23   4      105.84      205.04     44.58 o 
   1  23   4       21.15       -1.49     26.86 o 
   2  23   4      134.01      184.44     42.84 o 
 -11   0   5     3220.55     3110.14     98.16 o 
  -9   0   5      480.00      487.93     34.16 o 
  -7   0   5      965.81      852.42     30.60 o 
  -5   0   5     4644.97     4356.82     71.52 o 
  -3   0   5     1165.68     1085.58     33.11 o 
  -1   0   5     2042.47     2004.38     40.56 o 
   1   0   5     6189.27     6560.19     94.77 o 
   3   0   5     4124.33     3806.17    107.69 o 
   5   0   5      576.53      523.82     46.42 o 
   7   0   5      364.89      410.26     47.23 o 
   9   0   5      769.53      742.57     69.14 o 
 -12   1   5        3.34       -3.07     10.45 o 
 -11   1   5      368.97      373.15     28.57 o 
 -10   1   5      192.82      171.00     17.01 o 
  -9   1   5     1304.60     1253.37     38.85 o 
  -8   1   5     1956.85     1851.77     43.57 o 
  -7   1   5      179.34      140.94      8.02 o 
  -6   1   5      161.94      164.56     11.28 o 
  -5   1   5     1026.88     1229.64     37.57 o 
  -4   1   5    10852.41    10752.88     83.57 o 
  -3   1   5        2.16        3.32      2.74 o 
  -2   1   5     7907.11     7848.68     67.06 o 
  -1   1   5     3348.46     3492.38     41.13 o 
   0   1   5    13887.82    13694.23    151.39 o 
   1   1   5     1547.16     1485.17     22.88 o 
   2   1   5       93.69       77.87      7.70 o 
   3   1   5       19.31       20.50      9.02 o 
   4   1   5     1013.18      923.56     40.42 o 
   5   1   5      337.88      387.19     28.32 o 
   6   1   5       24.88       16.75     10.10 o 
   7   1   5       18.66       17.30      9.84 o 
   8   1   5      525.16      545.69     40.47 o 
   9   1   5       13.14       17.06     13.13 o 
  10   1   5      256.77      270.00     58.31 o 
 -12   2   5      103.47      120.22     18.10 o 
 -11   2   5      122.51      119.69     17.61 o 
 -10   2   5     2385.14     2383.60     67.01 o 
  -9   2   5      930.81      923.99     39.25 o 
  -8   2   5       64.77       52.86     11.08 o 
  -7   2   5     1281.62     1230.59     24.27 o 
  -6   2   5     2761.56     2694.61     51.87 o 
  -5   2   5     4391.52     4219.38     58.83 o 
  -4   2   5     2355.19     2171.22     49.02 o 
  -3   2   5     3593.01     3672.69     28.78 o 
  -2   2   5     1054.84     1202.02     27.04 o 
  -1   2   5     7368.48     7390.20     71.14 o 
   0   2   5      838.47      780.37     22.80 o 
   1   2   5      941.68      989.36     25.26 o 
   2   2   5       25.62       36.10      5.40 o 
   3   2   5     1392.56     1333.13     42.21 o 
   4   2   5     2102.26     2014.02     45.49 o 
   5   2   5      523.52      489.92     24.63 o 
   6   2   5      374.43      368.26     29.73 o 
   7   2   5      721.71      723.07     43.64 o 
   8   2   5      108.40      132.76     21.15 o 
   9   2   5      229.13      235.38     28.40 o 
  10   2   5      186.51      244.85     30.30 o 
 -12   3   5       57.30       31.24     11.19 o 
 -11   3   5      736.80      789.36     42.16 o 
 -10   3   5      328.46      352.38     27.67 o 
  -9   3   5      481.91      475.97     28.85 o 
  -8   3   5     1635.19     1541.78     47.28 o 
  -7   3   5      988.22      907.17     26.85 o 
  -6   3   5      871.91      750.07     25.82 o 
  -5   3   5      359.41      369.03     23.59 o 
  -4   3   5     7086.02     7397.24     60.25 o 
  -3   3   5       38.41       50.86      7.71 o 
  -2   3   5      604.26      701.43     19.65 o 
  -1   3   5     3582.82     3729.50     46.11 o 
   0   3   5     2989.80     2987.09     24.22 o 
   1   3   5       50.03       43.11      4.67 o 
   2   3   5     8225.66     8167.09     74.81 o 
   3   3   5     1008.97     1244.53     32.57 o 
   4   3   5     2244.60     2158.47     60.64 o 
   5   3   5     1868.62     1933.66     48.37 o 
   6   3   5     2666.17     2653.90     60.97 o 
   7   3   5      250.16      268.98     22.16 o 
   8   3   5      355.81      334.08     39.70 o 
   9   3   5        0.15        8.76     11.41 o 
  10   3   5     1398.60     1440.84     72.09 o 
 -12   4   5       45.85       22.13     11.36 o 
 -11   4   5     3581.73     3760.22     90.08 o 
 -10   4   5      453.31      485.78     31.05 o 
  -9   4   5      184.10      182.23     18.18 o 
  -8   4   5       76.45       95.76     12.20 o 
  -7   4   5       37.19       36.94      7.28 o 
  -6   4   5      132.02      111.52     10.43 o 
  -5   4   5       15.53       19.97      4.27 o 
  -4   4   5       43.90       26.27      4.25 o 
  -3   4   5     7122.45     7413.54     81.55 o 
  -2   4   5      365.86      389.62     11.62 o 
  -1   4   5     1116.55     1209.31     22.27 o 
   0   4   5     3555.47     3724.21     34.29 o 
   1   4   5     3666.07     4207.72     47.02 o 
   2   4   5       23.51       20.68      7.74 o 
   3   4   5       44.94       52.30      9.56 o 
   4   4   5     3061.56     2872.69     53.75 o 
   5   4   5     3431.15     3420.85     63.77 o 
   6   4   5      266.10      287.82     23.34 o 
   7   4   5     5890.59     5838.88     96.49 o 
   8   4   5      179.06      124.94     21.21 o 
   9   4   5      526.72      598.77     44.60 o 
  10   4   5      140.43      152.36     20.78 o 
 -12   5   5     1067.85     1134.48     53.38 o 
 -11   5   5        3.24       11.56      9.67 o 
 -10   5   5      128.49      122.73     17.28 o 
  -9   5   5       95.97       86.08     13.40 o 
  -8   5   5     1215.74     1161.38     52.73 o 
  -7   5   5      131.80      156.40     19.79 o 
  -6   5   5      398.85      390.47     17.86 o 
  -5   5   5      102.22      130.36      9.19 o 
  -4   5   5      149.86      167.82      9.18 o 
  -3   5   5      264.66      244.17     11.73 o 
  -2   5   5     2300.80     2410.67     36.45 o 
  -1   5   5     1225.87     1245.17     29.14 o 
   0   5   5       94.86       88.09      6.20 o 
   1   5   5      624.56      587.80     15.57 o 
   2   5   5      785.30      613.06     27.16 o 
   3   5   5     1111.31     1257.17     32.44 o 
   4   5   5      506.13      483.59     24.02 o 
   5   5   5     2863.73     2832.55     58.29 o 
   6   5   5     1194.58     1160.49     40.28 o 
   7   5   5      204.15      205.45     19.42 o 
   8   5   5       65.04       42.82     10.17 o 
   9   5   5        4.97        6.92      7.49 o 
  10   5   5     1396.32     1450.38    111.10 o 
 -12   6   5       85.47       80.81     15.79 o 
 -11   6   5     1865.36     1904.76     65.31 o 
 -10   6   5     1166.73     1269.84     50.24 o 
  -9   6   5        2.03       -1.78     11.29 o 
  -8   6   5      181.45      187.96     29.50 o 
  -7   6   5      123.48      114.56     24.08 o 
  -6   6   5        6.66       10.98      9.26 o 
  -5   6   5     1078.50     1059.53     27.71 o 
  -4   6   5     2940.00     3044.42     39.73 o 
  -3   6   5     4315.60     4263.61     69.45 o 
  -2   6   5      802.88      917.09     23.38 o 
  -1   6   5      304.15      304.43     23.20 o 
   0   6   5      710.72      762.08     35.02 o 
   1   6   5      262.66      218.92     15.25 o 
   2   6   5     1232.43     1223.92     25.18 o 
   3   6   5      457.22      517.93     26.31 o 
   4   6   5       54.53       26.49      6.57 o 
   5   6   5     1404.45     1381.39     40.23 o 
   6   6   5      108.16      123.41     14.02 o 
   7   6   5      653.22      743.46     34.68 o 
   8   6   5       37.06       41.30      9.12 o 
   9   6   5      575.79      664.71     48.01 o 
  10   6   5       33.36       23.86     38.73 o 
 -12   7   5      360.57      360.78     31.45 o 
 -11   7   5       80.13       93.18     17.54 o 
 -10   7   5      128.83      176.37     20.68 o 
  -9   7   5      216.66      210.52     25.48 o 
  -8   7   5       16.38       29.14     12.42 o 
  -7   7   5     1926.95     1917.84     92.62 o 
  -6   7   5      188.10      194.06     35.01 o 
  -5   7   5     3050.30     2961.74     57.17 o 
  -4   7   5      368.54      322.34     11.76 o 
  -3   7   5        4.35        0.37      7.09 o 
  -2   7   5      801.53      713.06     18.33 o 
  -1   7   5     3321.98     3438.08     44.89 o 
   0   7   5       22.13       25.36     10.09 o 
   1   7   5       83.71       46.38      7.44 o 
   2   7   5       40.28       21.72      2.47 o 
   3   7   5      178.86      187.37     10.74 o 
   4   7   5       13.51       20.59      5.12 o 
   5   7   5        7.93        5.74      4.90 o 
   6   7   5      713.43      789.21     27.09 o 
   7   7   5       93.26       90.13     13.68 o 
   8   7   5      740.06      752.99     30.93 o 
   9   7   5      278.95      283.63     32.49 o 
 -11   8   5      172.79      188.05     22.86 o 
 -10   8   5     1683.43     1755.74    139.54 o 
  -9   8   5       47.62       68.83     23.67 o 
  -8   8   5        0.14      -17.76     17.76 o 
  -7   8   5     8059.73     7796.72    106.34 o 
  -6   8   5      620.97      618.25     29.09 o 
  -5   8   5      991.05      948.82     44.42 o 
  -4   8   5      665.26      621.64     22.61 o 
  -3   8   5      945.11      890.74     26.77 o 
  -2   8   5     1569.93     1825.52     44.88 o 
  -1   8   5       30.41       35.79      4.73 o 
   0   8   5     1019.14      964.24     57.31 o 
   1   8   5    10855.00    10724.77    372.44 o 
   2   8   5      301.21      320.30     16.93 o 
   3   8   5      903.20      856.35     20.53 o 
   4   8   5     2337.74     2269.03     39.97 o 
   5   8   5      137.01      144.12     10.78 o 
   6   8   5      119.74       84.44      9.55 o 
   7   8   5      345.10      350.58     21.01 o 
   8   8   5      156.39      134.03     26.86 o 
   9   8   5      370.21      415.53     39.40 o 
 -11   9   5       14.60       -0.85      9.63 o 
 -10   9   5      687.16      739.53     68.56 o 
  -9   9   5      187.76      155.22     33.11 o 
  -8   9   5       37.33       35.56     19.13 o 
  -7   9   5      100.14      107.92     15.42 o 
  -6   9   5      703.76      736.49     33.40 o 
  -5   9   5       64.12       70.99     11.91 o 
  -4   9   5     3932.90     3799.45     92.79 o 
  -3   9   5      372.23      372.71     24.73 o 
  -2   9   5     4875.70     4678.52     93.27 o 
  -1   9   5       14.42       11.48      3.25 o 
   0   9   5     3692.04     3771.10     53.53 o 
   1   9   5      701.95      580.94     57.92 o 
   2   9   5      436.76      382.85     22.80 o 
   3   9   5      754.62      714.32     53.04 o 
   4   9   5      497.87      471.03     18.72 o 
   5   9   5      507.82      604.05     22.75 o 
   6   9   5      572.84      610.15     22.92 o 
   7   9   5       10.85       18.03     18.74 o 
   8   9   5      380.35      402.08     36.48 o 
   9   9   5       34.99       26.51     16.89 o 
 -11  10   5        1.34        0.70     12.14 o 
 -10  10   5       10.08        4.72     17.38 o 
  -9  10   5       28.82       15.11     16.11 o 
  -8  10   5     1059.10     1034.14     44.23 o 
  -7  10   5     4245.87     4190.02    172.53 o 
  -6  10   5     1786.78     1813.61     54.16 o 
  -5  10   5     4144.12     4021.46     79.26 o 
  -4  10   5       88.08       78.79      9.90 o 
  -3  10   5      798.57      781.32     89.00 o 
  -2  10   5       98.91      133.96     22.03 o 
  -1  10   5      814.35      647.57     32.23 o 
   0  10   5     1921.74     1821.92     43.55 o 
   1  10   5     4200.90     4506.56    132.93 o 
   2  10   5     1232.54     1223.73     73.96 o 
   3  10   5     1771.39     1538.99     96.48 o 
   4  10   5      131.28      122.12     10.12 o 
   5  10   5       14.40       15.25      6.36 o 
   6  10   5      187.47      227.85     34.86 o 
   7  10   5        3.65       14.80     51.60 o 
   8  10   5      333.94      335.55     34.62 o 
   9  10   5       46.22       41.51     21.03 o 
 -11  11   5       86.81       53.36     27.28 o 
 -10  11   5       10.07        3.18     16.49 o 
  -9  11   5       48.01       53.57     22.40 o 
  -8  11   5      522.66      580.08     34.39 o 
  -7  11   5     1144.22     1172.57     47.07 o 
  -6  11   5     1174.26     1185.29     46.03 o 
  -5  11   5       94.64       84.43     13.18 o 
  -4  11   5     3702.23     3646.96     63.06 o 
  -3  11   5     1163.07     1140.65     46.87 o 
  -2  11   5       89.00       85.48      9.83 o 
  -1  11   5     1625.50     1553.55     28.33 o 
   0  11   5     5858.22     5707.76    239.95 o 
   1  11   5      104.47       76.64     20.03 o 
   2  11   5      783.59      695.25     56.60 o 
   3  11   5      275.01      289.35     40.31 o 
   4  11   5     1236.28     1124.15     80.16 o 
   5  11   5       35.96       31.18     21.44 o 
   6  11   5       50.07       88.08     28.86 o 
   7  11   5      843.72      803.09     49.86 o 
   8  11   5      677.38      695.59     49.15 o 
   9  11   5       68.79      105.86     21.04 o 
 -10  12   5      664.48      684.94     68.15 o 
  -9  12   5      867.86      913.72     75.40 o 
  -8  12   5      701.80      708.52     39.15 o 
  -7  12   5       46.24       63.09     14.91 o 
  -6  12   5      419.56      440.68     29.56 o 
  -5  12   5     1461.39     1427.79     41.77 o 
  -4  12   5       47.73       43.07      8.41 o 
  -3  12   5      818.78      823.44     41.30 o 
  -2  12   5      846.86      930.30     30.89 o 
  -1  12   5     6408.32     6374.25     95.05 o 
   0  12   5      530.85      475.70     70.86 o 
   1  12   5       26.17       23.73     14.53 o 
   2  12   5      487.87      544.50     51.63 o 
   3  12   5     2182.72     2219.93    107.40 o 
   4  12   5     1882.99     1877.27    103.99 o 
   5  12   5      238.94      196.89     37.83 o 
   6  12   5       22.80       48.54     18.66 o 
   7  12   5      998.76      995.27     56.94 o 
   8  12   5        0.02        5.98     18.45 o 
 -10  13   5       48.23       39.64     17.72 o 
  -9  13   5      386.02      334.44     47.14 o 
  -8  13   5      853.14      876.44     71.82 o 
  -7  13   5      351.85      387.07     35.60 o 
  -6  13   5      568.73      599.11     50.00 o 
  -5  13   5        3.84        1.51      7.28 o 
  -4  13   5      130.97      121.66     17.16 o 
  -3  13   5       84.28      115.81     17.27 o 
  -2  13   5      168.75      138.40     12.56 o 
  -1  13   5      309.50      286.12     18.42 o 
   0  13   5     2395.53     2407.38     99.46 o 
   1  13   5     1102.65     1110.51     71.23 o 
   2  13   5      319.10      289.31     39.08 o 
   3  13   5     1766.31     1777.30     98.15 o 
   4  13   5     2543.59     2757.63    127.20 o 
   5  13   5        7.13       15.52     19.26 o 
   6  13   5       99.46       42.95     24.69 o 
   7  13   5        5.00        1.83     20.02 o 
   8  13   5     1075.73     1067.45     62.83 o 
 -10  14   5      198.28      192.47     37.18 o 
  -9  14   5      323.91      408.64     53.26 o 
  -8  14   5        9.17        0.95     16.04 o 
  -7  14   5       33.90       38.58     14.88 o 
  -6  14   5      810.12      733.82     40.59 o 
  -5  14   5       52.04       15.56     11.31 o 
  -4  14   5      735.37      669.86     30.87 o 
  -3  14   5       57.46       53.52     10.33 o 
  -2  14   5     1291.42     1333.27     44.45 o 
  -1  14   5     4059.60     4211.73    132.17 o 
   0  14   5      588.13      574.53     51.94 o 
   1  14   5       41.99       48.13     20.44 o 
   2  14   5       37.59       38.00     21.31 o 
   3  14   5      223.39      153.04     29.46 o 
   4  14   5      189.27      238.25     40.53 o 
   5  14   5      716.58      669.29     68.63 o 
   6  14   5       56.32       16.01     19.23 o 
   7  14   5     2173.95     2267.87    136.76 o 
   8  14   5      316.77      317.58     36.18 o 
  -9  15   5      404.03      397.43     54.14 o 
  -8  15   5      141.64      141.28     31.87 o 
  -7  15   5      308.51      302.33     28.52 o 
  -6  15   5      410.29      366.21     30.17 o 
  -5  15   5        0.28        4.15      8.68 o 
  -4  15   5       19.54       24.09      9.16 o 
  -3  15   5     1441.56     1431.39     46.76 o 
  -2  15   5      158.93      190.14     26.70 o 
  -1  15   5     2407.97     2481.33    101.79 o 
   0  15   5     1158.35     1084.20     70.96 o 
   1  15   5      267.01      273.73     39.18 o 
   2  15   5     1116.60      989.43     73.10 o 
   3  15   5        2.41       16.26     12.61 o 
   4  15   5     1505.17     1364.09     93.88 o 
   5  15   5      563.85      663.94     70.24 o 
   6  15   5      428.49      587.06     68.47 o 
   7  15   5      264.68      270.23     52.01 o 
  -9  16   5       60.07       46.69     22.03 o 
  -8  16   5     1295.01     1286.62     92.30 o 
  -7  16   5     1006.82     1052.22     52.62 o 
  -6  16   5       98.75       80.10     16.35 o 
  -5  16   5       25.53       10.05     11.34 o 
  -4  16   5      208.07      173.32     14.92 o 
  -3  16   5      136.45      143.75     17.17 o 
  -2  16   5      198.40      149.25     21.19 o 
  -1  16   5       38.84       64.11     19.94 o 
   0  16   5      138.45      184.43     31.29 o 
   1  16   5     1659.59     1525.73     89.27 o 
   2  16   5      383.29      429.28     49.92 o 
   3  16   5      151.98      202.53     38.12 o 
   4  16   5      253.51      202.32     40.64 o 
   5  16   5      708.82      712.13     73.50 o 
   6  16   5      113.39      129.87     36.52 o 
   7  16   5      241.54      202.95     44.77 o 
  -9  17   5       17.26        3.13     15.80 o 
  -8  17   5      251.35      313.49     48.76 o 
  -7  17   5       54.63       70.22     17.03 o 
  -6  17   5      133.41      157.27     22.34 o 
  -5  17   5       15.78        7.92      7.20 o 
  -4  17   5      198.24      196.82     16.51 o 
  -3  17   5       65.50       65.98     11.74 o 
  -2  17   5     1035.46     1110.69     52.12 o 
  -1  17   5        1.69       -3.81     16.04 o 
   0  17   5      226.19      195.59     31.58 o 
   1  17   5       98.93       62.28     22.84 o 
   2  17   5      186.30      181.25     34.93 o 
   3  17   5      541.89      547.78     59.58 o 
   4  17   5      149.44      132.51     33.66 o 
   5  17   5       29.90       56.37     25.52 o 
   6  17   5     1523.49     1466.76    110.68 o 
  -8  18   5      118.79       98.15     29.43 o 
  -7  18   5     2506.20     2624.92     98.77 o 
  -6  18   5      276.06      214.37     25.34 o 
  -5  18   5        1.96       -7.66     28.53 o 
  -4  18   5       58.20       55.90     11.61 o 
  -3  18   5     1424.78     1426.14     50.02 o 
  -2  18   5      306.93      345.86     31.14 o 
  -1  18   5       86.86       69.35     27.43 o 
   0  18   5      527.40      527.41     53.08 o 
   1  18   5     1600.41     1607.71     93.87 o 
   2  18   5      163.05      214.53     35.67 o 
   3  18   5      347.39      368.74     50.17 o 
   4  18   5       13.46       27.03     20.33 o 
   5  18   5      429.81      518.40     66.03 o 
   6  18   5       15.58       27.15     26.28 o 
  -7  19   5      194.47      169.60     24.50 o 
  -6  19   5       47.03       46.40     18.10 o 
  -5  19   5       25.23       41.40     14.52 o 
  -4  19   5      746.39      727.94     45.62 o 
  -3  19   5      182.48      225.31     27.88 o 
  -2  19   5     1202.27     1314.76     59.20 o 
  -1  19   5      300.49      320.41     31.09 o 
   0  19   5       14.67       13.40     45.83 o 
   1  19   5      411.73      402.19     48.49 o 
   2  19   5      610.15      596.39     61.20 o 
   3  19   5       29.46       70.45     27.87 o 
   4  19   5       16.83       13.07     16.52 o 
   5  19   5      353.10      363.12     55.99 o 
  -7  20   5       97.68      126.41     33.93 o 
  -6  20   5       40.51       40.03     17.49 o 
  -5  20   5       27.36       37.08     13.81 o 
  -4  20   5      118.51       61.10     16.39 o 
  -3  20   5      647.36      760.34     69.49 o 
  -2  20   5      113.90       87.45     27.67 o 
  -1  20   5      183.08      272.70     29.24 o 
   0  20   5      621.94      647.71     45.18 o 
   1  20   5       11.91       19.95     18.77 o 
   2  20   5       90.29      131.57     32.23 o 
   3  20   5      229.52      254.80     44.85 o 
   4  20   5        0.47      -10.08     19.91 o 
  -6  21   5       58.12       33.16     39.08 o 
  -5  21   5      106.05       85.51     34.47 o 
  -4  21   5      642.46      639.96     78.25 o 
  -3  21   5       66.51       62.35     29.46 o 
  -2  21   5       33.50      -23.00     23.00 o 
  -1  21   5       16.83       57.39     27.28 o 
   0  21   5      639.81      718.17     48.46 o 
   1  21   5       43.32       88.73     19.75 o 
   2  21   5      634.53      682.70     68.05 o 
   3  21   5      355.93      395.94     52.82 o 
   4  21   5      485.94      386.78     56.77 o 
  -5  22   5      709.89      719.81     50.85 o 
  -4  22   5       73.09       61.52     22.95 o 
  -3  22   5      239.79      252.91     43.15 o 
  -2  22   5       66.03      104.89     32.84 o 
  -1  22   5      721.37      841.95     79.78 o 
   0  22   5        1.84       41.19     25.90 o 
   1  22   5        1.35       59.88     30.39 o 
   2  22   5      243.01      233.24     41.28 o 
  -3  23   5        0.44       -0.89     15.93 o 
  -2  23   5       50.93       38.17     20.88 o 
  -1  23   5       33.23       30.09     24.23 o 
   0  23   5      539.96      535.44     67.57 o 
   1  23   5       31.72       79.17     34.56 o 
 -12   0   6       81.45      147.87     37.02 o 
 -10   0   6      144.81      106.27     17.95 o 
  -8   0   6        6.31        5.50      9.07 o 
  -6   0   6      415.78      393.04     24.30 o 
  -4   0   6       43.34       -1.75      8.90 o 
  -2   0   6      244.58      162.26     13.72 o 
   0   0   6    15046.69    14413.75    138.43 o 
   2   0   6      414.45      406.51     21.05 o 
   4   0   6     2832.51     2629.61    100.87 o 
   6   0   6      184.31      187.19     34.26 o 
   8   0   6     2083.35     2025.36    111.31 o 
 -12   1   6      114.61       82.66     16.06 o 
 -11   1   6      167.28      185.83     23.17 o 
 -10   1   6      235.70      208.28     17.48 o 
  -9   1   6      752.91      679.04     28.60 o 
  -8   1   6        0.37        6.41      6.03 o 
  -7   1   6     1406.12     1482.81     35.65 o 
  -6   1   6      435.46      486.57     19.10 o 
  -5   1   6      379.97      358.12     21.81 o 
  -4   1   6     1202.63     1344.35     29.85 o 
  -3   1   6      306.57      272.93     11.65 o 
  -2   1   6      791.92      758.14     22.11 o 
  -1   1   6     3714.75     3822.45     43.63 o 
   0   1   6      129.41      204.54      7.91 o 
   1   1   6     4408.18     4251.31     46.81 o 
   2   1   6       69.32       66.17      7.23 o 
   3   1   6     4552.14     4191.06     85.25 o 
   4   1   6     2590.45     2472.76     69.51 o 
   5   1   6      163.42      181.19     21.01 o 
   6   1   6       18.04        9.51      9.95 o 
   7   1   6       10.42       23.93     11.79 o 
   8   1   6       85.49       96.92     19.25 o 
   9   1   6      162.83      214.68     44.73 o 
 -12   2   6      307.98      360.76     30.26 o 
 -11   2   6        2.77        5.78     10.73 o 
 -10   2   6       41.64       51.08     16.35 o 
  -9   2   6       36.40       27.09     13.10 o 
  -8   2   6      724.76      726.79     27.73 o 
  -7   2   6       69.15       63.80      8.73 o 
  -6   2   6      293.42      309.41     18.20 o 
  -5   2   6    15444.79    15320.85    112.22 o 
  -4   2   6      746.45      680.26     19.08 o 
  -3   2   6       84.81       99.61     12.26 o 
  -2   2   6     2876.15     2988.10     69.65 o 
  -1   2   6      916.64      943.21     24.08 o 
   0   2   6     4914.95     4989.41     66.49 o 
   1   2   6     1171.30     1182.94     37.12 o 
   2   2   6     1010.01      971.52     29.71 o 
   3   2   6     1606.17     1589.27     52.23 o 
   4   2   6     1374.75     1425.24     52.28 o 
   5   2   6     1219.48     1142.91     50.39 o 
   6   2   6       39.00       34.79     25.84 o 
   7   2   6       84.22      118.77     19.67 o 
   8   2   6      754.74      812.07     79.72 o 
   9   2   6      479.01      503.33     42.11 o 
 -12   3   6       51.38       37.42     12.72 o 
 -11   3   6     1435.82     1506.57     60.24 o 
 -10   3   6      766.28      797.29     56.26 o 
  -9   3   6      113.85      113.32     15.29 o 
  -8   3   6       99.15      109.65     13.37 o 
  -7   3   6      496.56      499.88     32.32 o 
  -6   3   6     1967.05     2066.52     60.91 o 
  -5   3   6        4.16       15.71      8.10 o 
  -4   3   6       12.87        4.47      3.58 o 
  -3   3   6     8693.54     9030.25     61.22 o 
  -2   3   6      790.17      801.76     25.46 o 
  -1   3   6        4.45        7.16      3.44 o 
   0   3   6     2506.58     2504.72     34.76 o 
   1   3   6     2215.03     2431.21     35.88 o 
   2   3   6      292.33      272.50     12.61 o 
   3   3   6      168.64      170.19     13.41 o 
   4   3   6     1684.31     1645.98     63.40 o 
   5   3   6     1837.54     1815.51     48.62 o 
   6   3   6     1146.97     1179.80     54.07 o 
   7   3   6      469.94      455.23     36.28 o 
   8   3   6        6.01        9.94     11.10 o 
   9   3   6      578.04      631.42     46.16 o 
 -12   4   6      701.65      718.67     42.22 o 
 -11   4   6       59.61       62.88     16.47 o 
 -10   4   6     1079.01     1069.29     45.91 o 
  -9   4   6       50.66       66.92     13.10 o 
  -8   4   6     2675.00     2672.33     79.86 o 
  -7   4   6      351.89      357.45     42.49 o 
  -6   4   6      661.81      552.06     32.03 o 
  -5   4   6     6999.33     6981.36    104.83 o 
  -4   4   6     3526.90     3792.26     54.74 o 
  -3   4   6     1363.51     1480.27     46.69 o 
  -2   4   6      563.10      617.10     19.42 o 
  -1   4   6      230.29      198.69     10.39 o 
   0   4   6      495.09      587.29     13.51 o 
   1   4   6    10545.17    10684.06     72.78 o 
   2   4   6      505.62      418.24     20.36 o 
   3   4   6      200.15      154.41     12.68 o 
   4   4   6     1931.67     2015.56     47.17 o 
   5   4   6     4010.40     4054.96     83.93 o 
   6   4   6       83.53       93.83     13.48 o 
   7   4   6      185.80      182.90     18.43 o 
   8   4   6      695.04      684.62     45.99 o 
   9   4   6      263.92      231.06     29.18 o 
 -12   5   6       65.37       25.83     12.11 o 
 -11   5   6     3803.15     3909.66     92.60 o 
 -10   5   6       11.48       30.70     12.45 o 
  -9   5   6      243.83      247.19     21.12 o 
  -8   5   6        6.81        3.27     10.44 o 
  -7   5   6     2601.95     2368.25     61.16 o 
  -6   5   6      290.87      269.23     35.01 o 
  -5   5   6        3.19        0.39     12.57 o 
  -4   5   6      150.27      179.09     14.32 o 
  -3   5   6    11216.14    11422.14     65.60 o 
  -2   5   6     1850.14     1939.53     59.05 o 
  -1   5   6       51.79       46.98      5.10 o 
   0   5   6     2558.67     2819.81     39.03 o 
   1   5   6      318.66      341.20     11.51 o 
   2   5   6      553.62      530.96     16.49 o 
   3   5   6        3.22       -2.33      5.04 o 
   4   5   6      892.45      874.73     32.71 o 
   5   5   6      581.77      572.70     27.58 o 
   6   5   6     1059.16     1088.94     40.11 o 
   7   5   6      388.90      369.66     41.46 o 
   8   5   6       10.17       16.37      9.46 o 
   9   5   6      263.44      268.88     49.28 o 
 -12   6   6      377.76      339.03     30.42 o 
 -11   6   6      398.32      436.03     40.67 o 
 -10   6   6     1524.02     1486.31     54.55 o 
  -9   6   6        8.90       12.53     10.73 o 
  -8   6   6      100.54      101.41     17.17 o 
  -7   6   6      186.28      183.37     24.38 o 
  -6   6   6     2802.12     2763.73     72.33 o 
  -5   6   6     1633.72     1539.16     35.81 o 
  -4   6   6      772.32      785.51     22.31 o 
  -3   6   6     1968.64     2086.25     29.80 o 
  -2   6   6       25.61       24.59      4.78 o 
  -1   6   6      507.77      452.19     18.95 o 
   0   6   6      683.95      705.23     17.12 o 
   1   6   6      522.89      528.65     19.78 o 
   2   6   6       67.73       59.37      7.34 o 
   3   6   6       10.26       15.97      6.56 o 
   4   6   6      986.97     1014.84     39.35 o 
   5   6   6       35.35       32.86     11.12 o 
   6   6   6      239.74      236.32     19.38 o 
   7   6   6      151.11      156.09     23.32 o 
   8   6   6      217.83      181.17     19.21 o 
   9   6   6      190.95      207.46     29.02 o 
 -11   7   6     1060.10     1070.76     49.93 o 
 -10   7   6      464.88      490.78     32.82 o 
  -9   7   6        6.02        3.24     10.74 o 
  -8   7   6       97.07      103.68     17.65 o 
  -7   7   6     3201.34     3285.76     60.15 o 
  -6   7   6      214.92      199.49     13.55 o 
  -5   7   6      166.40      195.80     14.66 o 
  -4   7   6      745.51      769.67     21.11 o 
  -3   7   6      209.11      213.91     13.23 o 
  -2   7   6     5366.00     5713.00    102.89 o 
  -1   7   6      107.92      100.61     15.72 o 
   0   7   6      266.54      283.73     33.98 o 
   1   7   6      990.93      979.87    110.87 o 
   2   7   6      341.15      351.00     12.67 o 
   3   7   6     1680.70     1612.76     48.50 o 
   4   7   6     1951.71     1911.97     44.92 o 
   5   7   6       63.69       56.98      9.63 o 
   6   7   6      564.63      632.84     30.74 o 
   7   7   6     1359.55     1447.07     48.80 o 
   8   7   6        9.63      -14.01     14.01 o 
   9   7   6       46.26       56.75     20.14 o 
 -11   8   6      331.26      377.09     30.43 o 
 -10   8   6     1258.92     1219.82     63.52 o 
  -9   8   6      840.77      870.06     50.28 o 
  -8   8   6       42.04       32.42     16.20 o 
  -7   8   6      277.28      279.71     17.39 o 
  -6   8   6     2916.61     2838.16     51.14 o 
  -5   8   6     2973.48     2903.81     53.29 o 
  -4   8   6      247.72      222.91     15.20 o 
  -3   8   6      279.03      272.42     19.32 o 
  -2   8   6     2741.99     2484.86     49.05 o 
  -1   8   6     1640.69     1495.49     32.63 o 
   0   8   6     1178.24     1103.16     65.50 o 
   1   8   6     1871.14     1782.77     43.93 o 
   2   8   6     1174.19     1170.01     63.51 o 
   3   8   6       47.18       38.49      4.22 o 
   4   8   6      510.89      463.84     17.07 o 
   5   8   6      528.46      528.34     20.22 o 
   6   8   6      497.32      540.47     30.31 o 
   7   8   6        5.07        6.80     28.49 o 
   8   8   6      113.76      140.13     23.90 o 
   9   8   6      815.83      816.39     55.00 o 
 -11   9   6       15.46       11.66     10.36 o 
 -10   9   6      242.81      210.32     29.73 o 
  -9   9   6       15.95       39.21     12.10 o 
  -8   9   6        3.32       -3.10      9.15 o 
  -7   9   6      277.97      249.24     17.07 o 
  -6   9   6      265.12      241.78     16.04 o 
  -5   9   6      213.76      222.31     15.76 o 
  -4   9   6      151.47      135.57     15.15 o 
  -3   9   6      911.69      846.09     33.38 o 
  -2   9   6      328.95      362.64     21.03 o 
  -1   9   6     2502.69     2544.91     71.64 o 
   0   9   6       27.38        4.35     11.43 o 
   1   9   6     8405.48     8046.20    296.11 o 
   2   9   6       65.87       54.65      8.60 o 
   3   9   6     2519.95     2332.35    146.91 o 
   4   9   6       54.59       60.99      7.22 o 
   5   9   6       60.69       70.03     13.45 o 
   6   9   6      886.99      870.77     47.75 o 
   7   9   6      205.73      216.12     26.66 o 
   8   9   6      192.98      174.64     50.45 o 
   9   9   6       62.22       86.46     24.69 o 
 -11  10   6       58.30       56.24     17.33 o 
 -10  10   6       51.23       55.45     16.16 o 
  -9  10   6      301.71      296.28     39.68 o 
  -8  10   6      528.78      511.62     37.31 o 
  -7  10   6       36.56       39.79      8.85 o 
  -6  10   6      502.07      482.76     27.74 o 
  -5  10   6        5.20       14.78      8.35 o 
  -4  10   6     4320.13     4262.29     66.19 o 
  -3  10   6      581.63      562.54     56.92 o 
  -2  10   6     1368.00     1234.55     28.81 o 
  -1  10   6      956.31      987.05     32.32 o 
   0  10   6    10403.32    10872.13    212.15 o 
   1  10   6      533.36      506.75     26.88 o 
   2  10   6      948.30      938.48     32.71 o 
   3  10   6      232.60      214.86     14.63 o 
   4  10   6     2768.94     2764.72     57.55 o 
   5  10   6      498.19      434.93     53.21 o 
   6  10   6      348.12      346.57     31.40 o 
   7  10   6      132.48      104.78     19.66 o 
   8  10   6      658.79      605.57     46.30 o 
 -11  11   6        6.09        8.49     13.45 o 
 -10  11   6       88.92       95.78     29.55 o 
  -9  11   6      119.47      120.87     31.13 o 
  -8  11   6      847.52      883.61     72.41 o 
  -7  11   6      129.75      123.02     15.74 o 
  -6  11   6      146.53      127.57     15.83 o 
  -5  11   6       71.37       73.09      8.92 o 
  -4  11   6      287.71      306.41     18.91 o 
  -3  11   6     3746.81     3779.32     65.89 o 
  -2  11   6     1163.74     1084.66     25.46 o 
  -1  11   6     2152.87     2312.20     45.94 o 
   0  11   6      529.09      546.94     21.48 o 
   1  11   6     4416.80     3720.49    112.65 o 
   2  11   6       74.16       60.51     20.76 o 
   3  11   6      118.51      109.01     25.91 o 
   4  11   6      310.44      361.33     49.73 o 
   5  11   6     2331.37     2209.66    119.84 o 
   6  11   6       13.30       13.96     11.82 o 
   7  11   6       89.24       91.93     33.97 o 
   8  11   6        8.38        3.96     11.22 o 
 -10  12   6       71.88       73.12     18.73 o 
  -9  12   6      204.39      224.46     40.40 o 
  -8  12   6      575.30      605.80     61.15 o 
  -7  12   6      117.10      129.34     16.79 o 
  -6  12   6       27.93       26.92      9.51 o 
  -5  12   6      207.96      181.59     15.33 o 
  -4  12   6     2608.12     2697.44     74.55 o 
  -3  12   6      367.50      362.57     19.97 o 
  -2  12   6     1001.67      972.95     24.23 o 
  -1  12   6     1102.27     1123.57     31.94 o 
   0  12   6     7047.31     6323.54    407.79 o 
   1  12   6      602.08      603.22     55.82 o 
   2  12   6      589.77      613.09     57.69 o 
   3  12   6       65.92       44.90     21.72 o 
   4  12   6     2547.10     2350.97    121.93 o 
   5  12   6       79.85       73.09     27.21 o 
   6  12   6      216.43      210.41     41.84 o 
   7  12   6      205.72      230.49     29.73 o 
   8  12   6      485.13      451.27     41.83 o 
 -10  13   6      318.54      280.15     32.45 o 
  -9  13   6        3.06        5.25     15.66 o 
  -8  13   6      267.85      334.73     47.25 o 
  -7  13   6      289.83      275.01     24.29 o 
  -6  13   6        0.18       -1.21     16.51 o 
  -5  13   6       36.55       36.14      7.81 o 
  -4  13   6       84.84       87.85     15.69 o 
  -3  13   6      680.05      669.93     40.17 o 
  -2  13   6      323.88      340.67     17.40 o 
  -1  13   6       24.36       62.23     20.29 o 
   0  13   6        3.10        1.19      2.27 o 
   1  13   6      285.31      304.84     40.57 o 
   2  13   6      882.51      891.89     70.46 o 
   3  13   6      666.37      596.62     60.48 o 
   4  13   6        1.38       27.15     17.99 o 
   5  13   6     1228.57     1161.32     90.01 o 
   6  13   6      110.84       84.42     28.13 o 
   7  13   6      395.17      380.69     37.62 o 
 -10  14   6      380.88      414.40     39.40 o 
  -9  14   6     1544.22     1783.48    111.62 o 
  -8  14   6     1455.12     1660.72    104.80 o 
  -7  14   6      133.30       94.52     16.06 o 
  -6  14   6      456.87      498.58     65.08 o 
  -5  14   6        3.99       -3.65      7.76 o 
  -4  14   6      465.95      467.86     34.45 o 
  -3  14   6      503.27      503.06     29.08 o 
  -2  14   6      650.22      688.30     56.04 o 
  -1  14   6     2050.12     2076.88     97.96 o 
   0  14   6      639.18      650.70     56.52 o 
   1  14   6        0.02        4.66     13.48 o 
   2  14   6      573.99      558.20     58.05 o 
   3  14   6      256.04      268.63     42.20 o 
   4  14   6     1479.10     1535.18    100.06 o 
   5  14   6      325.26      468.72     61.56 o 
   6  14   6       23.95       17.66     16.48 o 
   7  14   6      127.25      118.89     23.83 o 
  -9  15   6      209.45      298.42     47.84 o 
  -8  15   6       54.38       33.76     20.20 o 
  -7  15   6     1558.44     1479.79     60.15 o 
  -6  15   6      150.08      146.46     22.63 o 
  -5  15   6      279.13      293.43     25.84 o 
  -4  15   6      172.43      152.95     22.13 o 
  -3  15   6      205.83      196.30     19.70 o 
  -2  15   6      155.78      174.36     21.67 o 
  -1  15   6       94.66       83.62     22.63 o 
   0  15   6      179.23      167.13     32.77 o 
   1  15   6       68.39       28.44     14.18 o 
   2  15   6      364.06      357.90     46.53 o 
   3  15   6       19.34       21.15     14.82 o 
   4  15   6      349.89      397.36     53.79 o 
   5  15   6       69.79       87.73     34.80 o 
   6  15   6        0.55       19.93     22.31 o 
   7  15   6      636.27      746.18     82.85 o 
  -9  16   6      382.00      407.96     57.51 o 
  -8  16   6      235.75      200.29     39.58 o 
  -7  16   6       16.47        0.09     11.98 o 
  -6  16   6      469.96      483.32     36.00 o 
  -5  16   6       32.80       32.39     11.26 o 
  -4  16   6      600.16      629.35     33.53 o 
  -3  16   6      287.81      306.94     24.01 o 
  -2  16   6      298.03      339.32     34.24 o 
  -1  16   6      140.98      166.34     30.13 o 
   0  16   6      227.88      169.72     32.16 o 
   1  16   6       26.24        7.89     12.39 o 
   2  16   6       31.10       45.31     20.64 o 
   3  16   6      240.52      256.36     43.82 o 
   4  16   6      110.87      119.74     32.11 o 
   5  16   6      108.59      108.45     31.56 o 
   6  16   6      340.24      321.85     56.96 o 
  -8  17   6       48.20        7.05     19.97 o 
  -7  17   6     1222.69     1244.66     93.64 o 
  -6  17   6        0.00      -10.61     10.61 o 
  -5  17   6      251.21      196.38     32.87 o 
  -4  17   6        2.62       10.56      7.91 o 
  -3  17   6      546.37      534.24     36.38 o 
  -2  17   6      496.23      552.29     38.50 o 
  -1  17   6       71.04       63.17     21.11 o 
   0  17   6       73.82       71.48     21.19 o 
   1  17   6      538.40      440.55     51.65 o 
   2  17   6      338.78      377.80     49.30 o 
   3  17   6      756.83      821.60     75.38 o 
   4  17   6      245.84      259.66     45.44 o 
   5  17   6       63.84       -4.71     24.02 o 
   6  17   6        0.30       20.39     24.62 o 
  -8  18   6      205.62      277.26     47.00 o 
  -7  18   6       44.62       41.96     24.36 o 
  -6  18   6      124.39      118.75     18.95 o 
  -5  18   6       58.33       55.73     15.44 o 
  -4  18   6       13.32       16.09     10.65 o 
  -3  18   6       20.53       39.33     12.10 o 
  -2  18   6     1928.26     2135.82     76.41 o 
  -1  18   6      648.19      608.36     42.69 o 
   0  18   6        8.30       -0.32     16.55 o 
   1  18   6       44.43       15.11     15.93 o 
   2  18   6      654.78      620.85     63.63 o 
   3  18   6       15.03       38.88     21.19 o 
   4  18   6        1.90      -19.15     19.72 o 
   5  18   6       64.26       49.48     24.07 o 
  -7  19   6      150.46      173.47     38.36 o 
  -6  19   6      107.26      101.18     19.34 o 
  -5  19   6      285.76      276.23     31.35 o 
  -4  19   6       54.15       64.79     17.60 o 
  -3  19   6      553.03      517.12     36.25 o 
  -2  19   6      110.58      121.19     21.31 o 
  -1  19   6      251.83      256.35     28.80 o 
   0  19   6        0.14       18.95     17.50 o 
   1  19   6      327.83      372.47     49.63 o 
   2  19   6        2.02       13.95     16.45 o 
   3  19   6      367.39      403.04     54.80 o 
   4  19   6      124.84      113.94     31.78 o 
   5  19   6      169.78      142.79     38.67 o 
  -6  20   6      237.17      264.17     47.17 o 
  -5  20   6        0.41      -15.92     15.92 o 
  -4  20   6       81.91       76.60     17.32 o 
  -3  20   6       25.49       16.73     17.09 o 
  -2  20   6     1322.93     1415.48    133.85 o 
  -1  20   6      438.38      435.31     37.86 o 
   0  20   6      210.64      210.02     37.03 o 
   1  20   6      402.69      523.55     58.87 o 
   2  20   6     1046.65     1238.59     93.75 o 
   3  20   6        7.44       14.21     16.69 o 
   4  20   6      276.43      268.50     49.89 o 
  -5  21   6      232.97      197.85     41.30 o 
  -4  21   6        0.20       16.70     12.81 o 
  -3  21   6     1174.46     1179.14     91.24 o 
  -2  21   6        2.52      -19.23     20.37 o 
  -1  21   6      172.20      203.40     29.69 o 
   0  21   6      375.72      370.19     36.32 o 
   1  21   6      135.05      148.71     34.13 o 
   2  21   6       30.52       80.17     28.00 o 
   3  21   6      657.52      680.44     73.12 o 
  -4  22   6     1329.70     1627.72    108.05 o 
  -3  22   6      245.33      258.00     46.65 o 
  -2  22   6       21.15       58.02     24.46 o 
  -1  22   6        0.48       -5.90     19.20 o 
   0  22   6      508.75      656.07     73.12 o 
   1  22   6        6.97       14.74     14.49 o 
 -11   0   7        8.05       22.12     12.63 o 
  -9   0   7       21.82       23.34      9.98 o 
  -7   0   7     2270.16     2328.98     63.13 o 
  -5   0   7      359.91      314.21     19.16 o 
  -3   0   7      331.59      480.75     35.79 o 
  -1   0   7       23.29       38.12     11.76 o 
   1   0   7    17317.07    17412.23    182.60 o 
   3   0   7     1687.63     1612.38     80.10 o 
   5   0   7     1564.89     1645.58     89.26 o 
   7   0   7       35.06        9.59     15.30 o 
   9   0   7     2543.58     2590.70    136.87 o 
 -12   1   7     1196.62     1299.04     58.23 o 
 -11   1   7      309.64      299.98     26.68 o 
 -10   1   7        3.97        2.87      7.62 o 
  -9   1   7      321.48      334.44     20.14 o 
  -8   1   7      356.93      353.46     19.40 o 
  -7   1   7      274.95      272.73     15.83 o 
  -6   1   7      168.54      184.44     15.28 o 
  -5   1   7     3253.08     3223.16     51.95 o 
  -4   1   7     4142.04     4253.24     52.78 o 
  -3   1   7      307.28      332.36     12.47 o 
  -2   1   7      845.05      831.69     32.57 o 
  -1   1   7      428.24      422.49     19.51 o 
   0   1   7     1867.31     1662.88     33.06 o 
   1   1   7       24.24       51.34      8.61 o 
   2   1   7       24.13       14.92      9.85 o 
   3   1   7      787.85      682.25     36.98 o 
   4   1   7     2485.07     2380.29    148.44 o 
   5   1   7     1353.57     1392.91     58.08 o 
   6   1   7     1508.63     1554.45     68.23 o 
   7   1   7       69.31       79.30     17.23 o 
   8   1   7     1244.91     1399.65     67.68 o 
   9   1   7       85.06      127.24     31.51 o 
 -12   2   7        4.46      -11.28     11.28 o 
 -11   2   7      402.42      421.13     46.70 o 
 -10   2   7      652.66      581.93     44.95 o 
  -9   2   7      349.86      346.35     24.23 o 
  -8   2   7       10.62        8.60      7.03 o 
  -7   2   7     1451.15     1448.90     35.48 o 
  -6   2   7     2226.44     2290.96     48.27 o 
  -5   2   7       72.23       59.28     10.03 o 
  -4   2   7      302.95      249.04     13.07 o 
  -3   2   7     1262.77     1301.42     41.59 o 
  -2   2   7      516.61      512.90     20.01 o 
  -1   2   7      532.46      484.51     19.14 o 
   0   2   7     6408.42     6387.99     62.77 o 
   1   2   7     5630.23     5273.58    119.42 o 
   2   2   7      644.18      627.91     33.01 o 
   3   2   7      705.32      684.67     37.10 o 
   4   2   7      133.08      150.78     19.42 o 
   5   2   7     2012.47     1914.23     67.62 o 
   6   2   7      620.18      673.08     42.46 o 
   7   2   7      190.76      214.92     26.84 o 
   8   2   7      494.51      523.16     42.01 o 
   9   2   7      920.84      989.82     59.61 o 
 -12   3   7      151.89      111.08     21.72 o 
 -11   3   7     1059.86     1020.62     47.24 o 
 -10   3   7      794.46      832.51     65.80 o 
  -9   3   7      142.74      154.61     17.79 o 
  -8   3   7     1455.90     1428.09     45.97 o 
  -7   3   7     1279.42     1256.25     52.16 o 
  -6   3   7     8330.20     8259.70    124.87 o 
  -5   3   7     8701.83     8892.69    121.41 o 
  -4   3   7      102.38       92.10      8.26 o 
  -3   3   7      204.79      182.85     35.27 o 
  -2   3   7     1238.05     1316.20     31.01 o 
  -1   3   7     1932.07     2036.61     51.55 o 
   0   3   7      374.94      379.41     25.21 o 
   1   3   7      411.49      414.68     19.04 o 
   2   3   7     1003.79      894.27     29.73 o 
   3   3   7     1936.58     1778.56     58.90 o 
   4   3   7     2402.74     2368.27     70.55 o 
   5   3   7      114.48      148.43     32.47 o 
   6   3   7        2.24        4.51     11.85 o 
   7   3   7      209.40      255.20     30.15 o 
   8   3   7      360.34      351.75     34.68 o 
   9   3   7      299.76      322.86     34.84 o 
 -12   4   7        1.26       13.80     10.59 o 
 -11   4   7     1461.39     1460.32     70.96 o 
 -10   4   7      359.26      348.82     29.50 o 
  -9   4   7     1383.89     1360.13     48.15 o 
  -8   4   7      106.54      119.00     19.39 o 
  -7   4   7      506.14      486.28     32.90 o 
  -6   4   7      133.34      185.51     25.00 o 
  -5   4   7     1905.60     1860.86     47.70 o 
  -4   4   7     2680.12     2721.42     47.23 o 
  -3   4   7     7196.92     7383.00    157.90 o 
  -2   4   7     2426.68     2664.70     43.17 o 
  -1   4   7     1390.48     1273.43     46.50 o 
   0   4   7     3386.41     3361.85     50.88 o 
   1   4   7       73.39       88.65     13.35 o 
   2   4   7      305.07      309.85     13.94 o 
   3   4   7      396.97      393.12     24.46 o 
   4   4   7       65.82       88.78     11.64 o 
   5   4   7     2739.76     2723.29     61.24 o 
   6   4   7        0.54        5.02     10.73 o 
   7   4   7      465.76      551.19     39.99 o 
   8   4   7      247.85      235.77     28.38 o 
   9   4   7       28.45       27.80     24.41 o 
 -12   5   7      236.42      253.17     26.36 o 
 -11   5   7       27.26       20.98     12.44 o 
 -10   5   7     1526.12     1554.57     55.20 o 
  -9   5   7      108.57      102.80     15.12 o 
  -8   5   7      620.68      597.95     39.22 o 
  -7   5   7       12.36       22.52     10.37 o 
  -6   5   7     7765.60     7879.14    174.22 o 
  -5   5   7      456.35      496.64     19.96 o 
  -4   5   7      157.85      137.69     15.18 o 
  -3   5   7     3595.96     3895.05     52.75 o 
  -2   5   7       38.42       26.57      5.47 o 
  -1   5   7     1014.71     1059.96     24.72 o 
   0   5   7       19.83       14.26      2.90 o 
   1   5   7      152.94      141.21     11.70 o 
   2   5   7     1459.24     1400.87     30.56 o 
   3   5   7        0.66       -4.43      4.43 o 
   4   5   7       57.65       68.80     10.42 o 
   5   5   7      745.74      707.13     31.71 o 
   6   5   7      394.70      374.35     24.80 o 
   7   5   7      600.76      574.84     41.09 o 
   8   5   7      213.84      240.61     28.30 o 
   9   5   7       89.45       89.70     32.91 o 
 -12   6   7       95.04      125.24     18.50 o 
 -11   6   7      164.00      219.34     23.06 o 
 -10   6   7       79.09       72.95     14.28 o 
  -9   6   7      330.00      350.87     32.50 o 
  -8   6   7       40.12       66.96     14.20 o 
  -7   6   7      396.10      349.61     29.00 o 
  -6   6   7      132.24      113.14     17.41 o 
  -5   6   7     3789.00     3578.93     69.41 o 
  -4   6   7      328.65      318.98     17.75 o 
  -3   6   7     1331.57     1187.57     23.31 o 
  -2   6   7     2813.39     2693.84     92.63 o 
  -1   6   7       97.42       54.87      5.87 o 
   0   6   7      528.77      392.65     22.44 o 
   1   6   7     1414.39     1333.49     22.72 o 
   2   6   7      792.79      876.56     21.21 o 
   3   6   7       80.78       72.18      7.54 o 
   4   6   7       83.75       68.26      9.71 o 
   5   6   7        4.02        7.64      6.86 o 
   6   6   7       19.57       28.12     13.70 o 
   7   6   7      296.49      298.54     23.57 o 
   8   6   7        5.56      -11.94     14.92 o 
   9   6   7        7.62        3.93     20.72 o 
 -11   7   7      743.05      717.93     40.86 o 
 -10   7   7      797.03      817.63     82.83 o 
  -9   7   7       25.52       52.83     14.64 o 
  -8   7   7        2.41      -10.62     10.62 o 
  -7   7   7     1819.82     1654.02     84.80 o 
  -6   7   7      945.82      855.00     42.26 o 
  -5   7   7      368.09      348.56     28.99 o 
  -4   7   7      445.49      403.17     17.71 o 
  -3   7   7      840.58      866.08     22.24 o 
  -2   7   7     1699.49     1696.88     42.66 o 
  -1   7   7      877.09      982.12     26.47 o 
   0   7   7      929.21     1037.27     66.94 o 
   1   7   7      476.79      409.71     29.90 o 
   2   7   7     1830.42     1781.37     27.87 o 
   3   7   7      746.68      742.07     25.07 o 
   4   7   7      884.31      926.46     33.02 o 
   5   7   7       75.38       87.78     12.07 o 
   6   7   7      287.99      338.69     23.21 o 
   7   7   7      287.16      270.19     29.10 o 
   8   7   7      135.95      145.10     23.28 o 
 -11   8   7        2.05       -5.68     12.35 o 
 -10   8   7      105.97       88.65     18.26 o 
  -9   8   7      272.76      245.76     27.48 o 
  -8   8   7        9.21       10.05     10.77 o 
  -7   8   7     1331.50     1322.70     55.68 o 
  -6   8   7        0.35       -4.78     16.76 o 
  -5   8   7      763.82      766.20     45.60 o 
  -4   8   7      609.12      603.63     19.28 o 
  -3   8   7       22.53       26.76      8.37 o 
  -2   8   7      107.96      112.27     11.62 o 
  -1   8   7      393.55      361.13     15.02 o 
   0   8   7     2052.36     2076.17     95.05 o 
   1   8   7     2386.88     2425.11     57.56 o 
   2   8   7       74.17       80.97     16.68 o 
   3   8   7     2397.31     2372.23     65.46 o 
   4   8   7      222.37      211.14     12.77 o 
   5   8   7       47.54       55.56     10.34 o 
   6   8   7     1112.74     1085.98     61.63 o 
   7   8   7      753.33      732.17     47.27 o 
   8   8   7        4.14      -12.81     12.81 o 
 -11   9   7      321.03      284.82     26.44 o 
 -10   9   7       42.61       46.16     14.93 o 
  -9   9   7        1.55       -9.11     10.46 o 
  -8   9   7        3.93        2.96      9.12 o 
  -7   9   7      111.18       82.55     15.41 o 
  -6   9   7      404.85      402.62     55.15 o 
  -5   9   7       10.84       -0.77      5.78 o 
  -4   9   7      604.86      558.18     24.12 o 
  -3   9   7      314.68      343.84     22.07 o 
  -2   9   7     1228.24     1274.98     59.21 o 
  -1   9   7      399.42      405.99     42.31 o 
   0   9   7     1512.47     1495.32     82.26 o 
   1   9   7      101.14       97.65     19.94 o 
   2   9   7       63.53       72.41     18.18 o 
   3   9   7        3.76        2.73      6.87 o 
   4   9   7     2536.45     2509.97     52.31 o 
   5   9   7        8.42       -0.73      8.52 o 
   6   9   7     1062.99     1121.15     55.95 o 
   7   9   7       37.50       24.84     12.19 o 
   8   9   7      906.26      917.76     56.54 o 
 -11  10   7       29.25       46.45     22.37 o 
 -10  10   7      277.50      332.36     34.55 o 
  -9  10   7      128.13       99.07     19.18 o 
  -8  10   7       41.99       37.69     14.03 o 
  -7  10   7     1745.78     1741.56     65.36 o 
  -6  10   7      189.76      189.11     36.40 o 
  -5  10   7      435.77      487.72     25.45 o 
  -4  10   7       43.21       35.87      7.64 o 
  -3  10   7      233.55      247.46     19.05 o 
  -2  10   7     1019.97      991.91     31.13 o 
  -1  10   7      127.50      109.51     17.68 o 
   0  10   7       87.77      115.85     25.79 o 
   1  10   7     4805.38     4608.30     94.85 o 
   2  10   7        0.20        4.87      4.89 o 
   3  10   7     1121.08     1115.04     50.72 o 
   4  10   7      748.13      777.59     47.33 o 
   5  10   7     1821.52     1766.82     66.20 o 
   6  10   7      158.10      156.81     23.28 o 
   7  10   7      290.40      310.08     33.45 o 
   8  10   7      631.13      732.42     78.89 o 
 -11  11   7       20.01       27.71     15.60 o 
 -10  11   7       58.89       46.76     16.42 o 
  -9  11   7      403.76      359.62     34.35 o 
  -8  11   7      652.65      632.03     50.82 o 
  -7  11   7      690.33      650.82     40.89 o 
  -6  11   7     1050.22     1031.93     78.28 o 
  -5  11   7      200.06      204.57     16.43 o 
  -4  11   7      730.40      735.05     29.06 o 
  -3  11   7      148.48      173.67     16.20 o 
  -2  11   7        2.57        3.31      6.61 o 
  -1  11   7        8.67       19.32      6.03 o 
   0  11   7     5244.47     5080.70     99.35 o 
   1  11   7     1558.37     1453.07     37.32 o 
   2  11   7      123.81       94.77     22.64 o 
   3  11   7       15.23       27.20     19.49 o 
   4  11   7     2993.59     2916.67    137.16 o 
   5  11   7      121.96      164.16     22.83 o 
   6  11   7      478.93      470.11     37.71 o 
   7  11   7        6.13       28.96     14.08 o 
   8  11   7     1028.13     1062.37     63.04 o 
 -10  12   7        3.43        7.51     14.02 o 
  -9  12   7        3.45       -3.34     12.54 o 
  -8  12   7       56.57       69.63     16.84 o 
  -7  12   7      586.45      586.84     39.43 o 
  -6  12   7       90.77       80.25     30.04 o 
  -5  12   7      107.02       77.18     12.13 o 
  -4  12   7      110.86      100.15     12.17 o 
  -3  12   7     4707.93     4586.04    168.68 o 
  -2  12   7      495.99      509.25     21.51 o 
  -1  12   7      406.77      420.72     44.88 o 
   0  12   7      209.28      196.03     27.19 o 
   1  12   7      760.58      775.75     64.72 o 
   2  12   7      306.52      227.31     36.95 o 
   3  12   7      777.77      673.80     65.32 o 
   4  12   7        0.08       30.55     22.89 o 
   5  12   7     2101.05     2222.47    127.00 o 
   6  12   7       48.60       40.14     13.80 o 
   7  12   7      215.84      194.16     45.43 o 
 -10  13   7       11.09       -7.34     15.90 o 
  -9  13   7        0.52       -2.18     10.70 o 
  -8  13   7     1525.20     1645.14     69.86 o 
  -7  13   7       71.50       63.79     15.33 o 
  -6  13   7     1070.96     1111.56     62.74 o 
  -5  13   7      212.91      185.84     16.42 o 
  -4  13   7      394.76      414.73     23.22 o 
  -3  13   7      883.37      796.41     29.91 o 
  -2  13   7      124.45      131.13     13.88 o 
  -1  13   7      748.18      792.62     63.45 o 
   0  13   7     1889.12     1940.59     99.95 o 
   1  13   7      413.38      436.04     51.40 o 
   2  13   7     1326.80     1369.36     90.71 o 
   3  13   7       24.43       28.91     18.74 o 
   4  13   7       94.14      133.57     35.55 o 
   5  13   7       16.53       34.52     29.11 o 
   6  13   7       66.85       83.98     18.63 o 
   7  13   7        1.04        7.16     10.31 o 
 -10  14   7       93.91       74.46     19.47 o 
  -9  14   7      116.60      128.17     22.21 o 
  -8  14   7      130.52      108.27     20.85 o 
  -7  14   7      615.77      633.87     61.63 o 
  -6  14   7      123.11      118.41     18.59 o 
  -5  14   7      428.51      482.95     26.71 o 
  -4  14   7      901.24      920.73     35.03 o 
  -3  14   7     5491.64     5422.61     84.88 o 
  -2  14   7        8.12       10.49     10.38 o 
  -1  14   7      206.50      223.78     35.59 o 
   0  14   7      803.31      796.65     66.63 o 
   1  14   7     1194.76     1093.89     80.03 o 
   2  14   7      125.10      145.90     33.32 o 
   3  14   7       47.09       42.30     22.25 o 
   4  14   7     1444.64     1524.74    104.99 o 
   5  14   7      500.17      556.74     66.50 o 
   6  14   7      132.68      151.32     25.07 o 
   7  14   7      383.83      390.80     38.28 o 
  -9  15   7      584.42      588.36     46.01 o 
  -8  15   7      940.60     1005.83     56.57 o 
  -7  15   7       10.38       15.44      9.77 o 
  -6  15   7     2460.01     2546.49     79.88 o 
  -5  15   7      238.38      240.36     25.97 o 
  -4  15   7     1055.12     1063.10     45.49 o 
  -3  15   7       24.33       14.82     14.72 o 
  -2  15   7      395.21      427.71     36.06 o 
  -1  15   7      290.60      277.75     39.98 o 
   0  15   7      157.67      127.87     27.21 o 
   1  15   7        0.20       29.25     19.34 o 
   2  15   7      269.90      333.46     48.89 o 
   3  15   7        4.28       40.32     25.38 o 
   4  15   7       41.37       61.68     26.67 o 
   5  15   7       26.86       60.92     25.01 o 
   6  15   7        7.11        0.70     20.95 o 
  -9  16   7      495.66      532.77     43.89 o 
  -8  16   7       81.69       65.06     18.01 o 
  -7  16   7     1302.03     1385.85     74.74 o 
  -6  16   7       83.92      105.92     29.05 o 
  -5  16   7     1086.74     1162.24    112.67 o 
  -4  16   7      484.18      508.34     31.59 o 
  -3  16   7      167.09      198.80     24.98 o 
  -2  16   7      307.55      315.44     44.95 o 
  -1  16   7     1316.98     1366.97     86.66 o 
   0  16   7      111.95      136.49     29.86 o 
   1  16   7      467.56      465.44     54.75 o 
   2  16   7      110.94       90.44     28.46 o 
   3  16   7      374.72      361.33     51.88 o 
   4  16   7      982.14     1058.79     91.91 o 
   5  16   7       75.92       59.24     23.48 o 
   6  16   7       82.23      132.19     36.71 o 
  -8  17   7       80.54       43.17     14.66 o 
  -7  17   7       27.28       65.98     28.36 o 
  -6  17   7      156.70      182.23     37.76 o 
  -5  17   7      144.01      141.58     18.03 o 
  -4  17   7     1277.46     1270.04     49.80 o 
  -3  17   7      389.11      409.59     29.11 o 
  -2  17   7      985.79     1096.81     55.98 o 
  -1  17   7      167.09      148.23     29.60 o 
   0  17   7      461.03      325.44     46.27 o 
   1  17   7       53.03       27.62     15.23 o 
   2  17   7        1.73       15.34     19.29 o 
   3  17   7       65.09      130.88     34.03 o 
   4  17   7      624.78      557.90     68.36 o 
   5  17   7       72.85       99.60     35.73 o 
  -8  18   7        1.78       24.06     23.84 o 
  -7  18   7        1.77        4.62     19.58 o 
  -6  18   7       41.04        0.71     16.71 o 
  -5  18   7      220.41      236.79     22.65 o 
  -4  18   7      253.47      283.43     26.32 o 
  -3  18   7      167.30      136.50     17.50 o 
  -2  18   7       33.89       17.07     13.53 o 
  -1  18   7      346.21      334.66     46.73 o 
   0  18   7      363.13      356.41     48.44 o 
   1  18   7      566.77      574.58     63.62 o 
   2  18   7        0.11       22.57     24.30 o 
   3  18   7     1347.41     1514.15    107.12 o 
   4  18   7       24.08       33.01     22.59 o 
  -7  19   7      238.73      219.48     42.37 o 
  -6  19   7        8.98       29.79     24.64 o 
  -5  19   7      311.87      269.57     31.39 o 
  -4  19   7       14.29       17.69     11.81 o 
  -3  19   7        2.52        4.27     11.13 o 
  -2  19   7      776.55      786.73     49.70 o 
  -1  19   7      448.46      475.41     55.22 o 
   0  19   7       30.01       10.34     14.47 o 
   1  19   7      145.09      103.85     29.10 o 
   2  19   7       37.48       35.78     24.29 o 
   3  19   7      167.83      147.40     37.42 o 
   4  19   7      368.19      258.27     48.51 o 
  -6  20   7       48.67       63.13     28.88 o 
  -5  20   7        4.51       -9.67     16.00 o 
  -4  20   7      243.17      257.90     31.50 o 
  -3  20   7      310.85      299.31     48.52 o 
  -2  20   7      232.28      242.65     42.57 o 
  -1  20   7      232.98      262.03     31.60 o 
   0  20   7       79.29       56.08     20.60 o 
   1  20   7      359.11      272.77     45.63 o 
   2  20   7       88.25      109.71     32.58 o 
   3  20   7      442.60      452.18     61.93 o 
  -5  21   7        2.39       -6.46     12.69 o 
  -4  21   7       22.22       14.32     20.21 o 
  -3  21   7      258.76      300.04     49.70 o 
  -2  21   7       86.64      106.04     32.56 o 
  -1  21   7       10.14       12.93     16.91 o 
   0  21   7       20.68       -4.45     17.91 o 
   1  21   7       18.09       14.81     15.26 o 
   2  21   7      624.94      726.46     76.37 o 
  -3  22   7      832.17      918.00     84.55 o 
  -2  22   7       41.79       27.29     19.28 o 
  -1  22   7      112.69       62.62     28.93 o 
   0  22   7        0.63      -16.99     22.73 o 
 -12   0   8     1851.33     1841.85    121.28 o 
 -10   0   8      258.29      262.20     26.70 o 
  -8   0   8       37.90       31.62     18.81 o 
  -6   0   8       15.89        7.39      6.11 o 
  -4   0   8      783.26      744.22     49.49 o 
  -2   0   8     2127.68     2023.23     76.41 o 
   0   0   8       77.44       61.95     13.83 o 
   2   0   8     1622.08     1486.67     77.00 o 
   4   0   8      733.20      690.16     58.37 o 
   6   0   8     2837.80     2962.01    130.56 o 
   8   0   8      743.67      788.37     75.87 o 
 -12   1   8      452.56      483.22     35.36 o 
 -11   1   8      403.41      441.67     31.19 o 
 -10   1   8      306.87      327.77     28.56 o 
  -9   1   8      110.14      120.02     12.50 o 
  -8   1   8      361.61      344.24     19.08 o 
  -7   1   8      912.24      928.66     28.33 o 
  -6   1   8     1476.78     1453.49     32.29 o 
  -5   1   8      239.49      235.43     14.42 o 
  -4   1   8      659.47      790.76     22.53 o 
  -3   1   8        4.16        3.60      2.31 o 
  -2   1   8       81.61      105.55     13.49 o 
  -1   1   8      671.02      720.60     33.22 o 
   0   1   8     3717.69     3865.37    118.93 o 
   1   1   8     4911.39     4991.56     67.49 o 
   2   1   8       36.51       32.78     11.32 o 
   3   1   8      234.92      221.73     22.56 o 
   4   1   8     2791.10     2683.03     80.56 o 
   5   1   8     1336.80     1269.82     68.55 o 
   6   1   8      101.02      153.78     24.90 o 
   7   1   8      329.36      340.93     33.16 o 
   8   1   8      164.54      206.30     28.23 o 
 -12   2   8      336.31      347.91     30.75 o 
 -11   2   8      180.56      197.63     21.90 o 
 -10   2   8      458.77      519.61     32.01 o 
  -9   2   8     2830.46     2670.10     66.81 o 
  -8   2   8       14.17       15.01      8.28 o 
  -7   2   8       49.04       40.42      6.98 o 
  -6   2   8      757.93      779.97     39.36 o 
  -5   2   8      191.63      195.07     13.48 o 
  -4   2   8        3.18        3.85     17.72 o 
  -3   2   8       27.58       23.65      6.25 o 
  -2   2   8      794.66      718.74     32.82 o 
  -1   2   8     4066.43     4192.66    101.66 o 
   0   2   8      106.44      125.84     26.35 o 
   1   2   8     2323.80     2204.11     44.97 o 
   2   2   8     1215.83     1193.74     48.50 o 
   3   2   8      320.97      308.28     26.52 o 
   4   2   8       97.37       91.06     17.10 o 
   5   2   8      542.83      523.93     37.39 o 
   6   2   8     2542.26     2613.22     86.16 o 
   7   2   8      310.77      350.58     34.22 o 
   8   2   8      441.00      478.55     41.97 o 
 -12   3   8      609.15      643.10     40.01 o 
 -11   3   8       67.82      110.24     18.07 o 
 -10   3   8     1069.47     1094.13     45.99 o 
  -9   3   8      542.31      533.72     30.60 o 
  -8   3   8      237.54      194.68     18.06 o 
  -7   3   8        4.67      -10.49     10.49 o 
  -6   3   8     4910.67     4956.77     99.01 o 
  -5   3   8     7783.57     7608.62    146.57 o 
  -4   3   8     2340.31     2319.17     38.58 o 
  -3   3   8     3073.02     3127.21     68.39 o 
  -2   3   8     1675.92     1786.85     50.46 o 
  -1   3   8     3429.41     3292.14     51.86 o 
   0   3   8     3293.55     3138.05    127.56 o 
   1   3   8       61.21       78.40      9.76 o 
   2   3   8     1566.90     1502.61     54.65 o 
   3   3   8      259.87      265.05     47.21 o 
   4   3   8       93.78       65.30     14.53 o 
   5   3   8      120.87      135.66     20.41 o 
   6   3   8        1.82       11.95     11.90 o 
   7   3   8      348.43      353.03     35.08 o 
   8   3   8      339.76      338.22     35.06 o 
 -12   4   8      217.72      233.74     24.51 o 
 -11   4   8      463.11      504.32     38.78 o 
 -10   4   8      201.38      180.00     20.29 o 
  -9   4   8      881.35      842.15     41.41 o 
  -8   4   8      613.37      648.79     41.30 o 
  -7   4   8      370.15      334.17     51.27 o 
  -6   4   8     4090.28     4100.50     91.41 o 
  -5   4   8      288.39      303.56     15.79 o 
  -4   4   8     1359.20     1243.56     36.23 o 
  -3   4   8     1170.47     1349.44     44.71 o 
  -2   4   8     3025.68     3004.54     49.16 o 
  -1   4   8      614.72      600.41     23.65 o 
   0   4   8     4665.46     4530.05     72.55 o 
   1   4   8     2297.99     2352.54     46.43 o 
   2   4   8     3496.42     3372.50     59.82 o 
   3   4   8      328.67      288.12     25.75 o 
   4   4   8        2.60       18.52     11.07 o 
   5   4   8      106.10       93.96     17.98 o 
   6   4   8      109.15      122.70     21.43 o 
   7   4   8      140.95      144.52     22.37 o 
   8   4   8       19.89       16.87     19.04 o 
 -12   5   8       16.05       21.31     16.63 o 
 -11   5   8        7.14       31.61     11.09 o 
 -10   5   8      349.66      356.26     27.76 o 
  -9   5   8      714.66      759.59     47.76 o 
  -8   5   8        2.03        8.26     20.24 o 
  -7   5   8      354.16      400.33     37.92 o 
  -6   5   8        0.62        5.21     17.13 o 
  -5   5   8     8873.02     8981.92    127.28 o 
  -4   5   8        2.72        5.42      4.69 o 
  -3   5   8     3058.82     2951.57     65.39 o 
  -2   5   8      795.49      803.32     30.69 o 
  -1   5   8     7341.69     7187.86     81.89 o 
   0   5   8       57.74       76.01     10.10 o 
   1   5   8      348.27      332.29     16.83 o 
   2   5   8      573.96      600.42     19.32 o 
   3   5   8      892.79      870.38     31.38 o 
   4   5   8     1994.08     1906.75     81.21 o 
   5   5   8      772.06      755.17     50.67 o 
   6   5   8        1.65       28.82     13.48 o 
   7   5   8      477.13      515.14    114.98 o 
   8   5   8       58.41       52.48     25.79 o 
 -11   6   8      141.99      173.68     20.89 o 
 -10   6   8       35.65       36.64     10.35 o 
  -9   6   8      924.36      862.80     58.87 o 
  -8   6   8     1836.01     1790.21     68.82 o 
  -7   6   8      320.42      378.80     30.15 o 
  -6   6   8     2376.54     2415.60     71.40 o 
  -5   6   8      384.56      379.33     19.54 o 
  -4   6   8     3368.51     3267.27     52.52 o 
  -3   6   8       19.62        4.86      5.93 o 
  -2   6   8     1163.46     1265.98     40.94 o 
  -1   6   8     1613.60     1662.53     32.09 o 
   0   6   8     1589.51     1387.72     23.64 o 
   1   6   8        8.61       16.14      3.60 o 
   2   6   8     1201.27     1207.11     26.29 o 
   3   6   8     3526.59     3387.60     60.98 o 
   4   6   8     1153.98     1150.22     38.42 o 
   5   6   8     1348.64     1188.86     46.72 o 
   6   6   8      424.84      426.20     26.86 o 
   7   6   8      317.80      256.64     45.28 o 
   8   6   8      287.60      282.47     47.49 o 
 -11   7   8       44.03       11.28     11.82 o 
 -10   7   8       17.45       11.53     26.58 o 
  -9   7   8     1230.04     1242.63     60.95 o 
  -8   7   8      293.59      332.34     30.84 o 
  -7   7   8      175.81      131.33     18.07 o 
  -6   7   8     7063.87     7074.34    128.27 o 
  -5   7   8     1191.88     1209.67     38.30 o 
  -4   7   8      329.57      322.94     13.14 o 
  -3   7   8      750.04      764.64     19.00 o 
  -2   7   8       33.37       28.47      7.35 o 
  -1   7   8     2952.50     2876.70     51.13 o 
   0   7   8     1491.33     1375.74     42.60 o 
   1   7   8     2498.06     2430.12     32.91 o 
   2   7   8     2481.18     2319.80     53.31 o 
   3   7   8     1745.70     1738.18     43.68 o 
   4   7   8      433.64      405.26     29.10 o 
   5   7   8       77.13       80.51     12.19 o 
   6   7   8        0.08       -9.12      9.39 o 
   7   7   8        4.02      -24.47     28.53 o 
   8   7   8      582.22      584.27     71.79 o 
 -11   8   8      410.41      395.62     31.28 o 
 -10   8   8      369.13      421.05     38.70 o 
  -9   8   8     1083.50     1067.61     57.37 o 
  -8   8   8       23.33        0.73     10.57 o 
  -7   8   8        7.05       -8.71     11.27 o 
  -6   8   8       54.43       35.18      8.77 o 
  -5   8   8       24.03       20.19      9.47 o 
  -4   8   8     1470.94     1453.98     32.83 o 
  -3   8   8       10.00        4.61      5.06 o 
  -2   8   8     1245.56     1218.59     38.07 o 
  -1   8   8     1526.57     1575.94     37.48 o 
   0   8   8        2.48        5.20     15.69 o 
   1   8   8      431.16      461.32     25.59 o 
   2   8   8      285.97      251.41     18.58 o 
   3   8   8      409.63      391.33     24.45 o 
   4   8   8     1252.39     1299.99     40.74 o 
   5   8   8      581.07      628.86     39.15 o 
   6   8   8      965.16      952.88     51.44 o 
   7   8   8      628.91      571.90     42.28 o 
   8   8   8      323.96      287.73     33.21 o 
 -11   9   8      183.24      164.95     27.22 o 
 -10   9   8     1002.42      916.23     64.81 o 
  -9   9   8     1362.51     1276.85     63.65 o 
  -8   9   8        0.53        4.75      9.17 o 
  -7   9   8     2540.11     2469.77     78.11 o 
  -6   9   8      523.02      533.92     30.15 o 
  -5   9   8       69.89       71.51     10.16 o 
  -4   9   8        2.48        2.72      4.53 o 
  -3   9   8      145.72      147.39     15.32 o 
  -2   9   8      366.82      358.84     44.87 o 
  -1   9   8       28.30       26.10      6.79 o 
   0   9   8      284.39      276.44     37.91 o 
   1   9   8     1641.37     1533.37     49.37 o 
   2   9   8       50.42       48.23      7.66 o 
   3   9   8     1273.80     1300.95     37.10 o 
   4   9   8      289.01      291.24     25.68 o 
   5   9   8      119.75       99.74     16.78 o 
   6   9   8        0.05        1.24     10.61 o 
   7   9   8      316.30      296.21     31.80 o 
 -11  10   8       80.37      120.37     42.98 o 
 -10  10   8      468.98      497.85     42.13 o 
  -9  10   8       28.99       17.96     28.47 o 
  -8  10   8      105.39       85.34     17.88 o 
  -7  10   8       48.84       55.02     15.55 o 
  -6  10   8       26.44       29.14      8.73 o 
  -5  10   8      799.22      755.04     34.55 o 
  -4  10   8      793.67      832.32     46.81 o 
  -3  10   8        0.19       -4.14      6.09 o 
  -2  10   8     1796.85     1723.98     89.64 o 
  -1  10   8       80.55       94.26     24.19 o 
   0  10   8        2.56       16.12     15.96 o 
   1  10   8      477.78      461.30     42.99 o 
   2  10   8       50.65       64.84     26.87 o 
   3  10   8     1924.10     1954.21     62.41 o 
   4  10   8      303.52      261.17     24.90 o 
   5  10   8       40.46       52.21     14.53 o 
   6  10   8     1781.14     1951.16     75.61 o 
   7  10   8       88.84       63.43     16.08 o 
 -10  11   8      377.58      335.56     52.44 o 
  -9  11   8       10.07       -1.58     12.34 o 
  -8  11   8      408.68      351.94     70.23 o 
  -7  11   8      406.48      349.46     30.46 o 
  -6  11   8     3537.54     3394.32     67.62 o 
  -5  11   8        8.46       12.81      7.06 o 
  -4  11   8       44.74       56.18      9.68 o 
  -3  11   8      733.33      741.18     41.30 o 
  -2  11   8     1676.87     1564.25     38.06 o 
  -1  11   8      756.73      780.09     46.86 o 
   0  11   8      429.37      422.03     41.56 o 
   1  11   8       82.67       61.15     10.23 o 
   2  11   8      139.31      166.28     33.99 o 
   3  11   8      393.22      343.08     47.47 o 
   4  11   8        1.87       -8.16     10.94 o 
   5  11   8      842.41      825.49     47.13 o 
   6  11   8      217.32      215.71     27.26 o 
   7  11   8      740.00      797.55     56.29 o 
 -10  12   8        2.17        8.09     25.54 o 
  -9  12   8      317.24      392.08     36.91 o 
  -8  12   8     1566.03     1503.75     72.95 o 
  -7  12   8       40.27       24.92     12.20 o 
  -6  12   8      443.21      502.81     27.44 o 
  -5  12   8        0.04        5.71      6.50 o 
  -4  12   8      160.06      133.88     23.83 o 
  -3  12   8      433.75      440.09     25.05 o 
  -2  12   8      385.42      404.39     34.16 o 
  -1  12   8      422.24      399.74     47.13 o 
   0  12   8        2.56        4.02     18.75 o 
   1  12   8      696.19      651.46     63.83 o 
   2  12   8      826.40      805.96     72.04 o 
   3  12   8      717.73      676.28     69.26 o 
   4  12   8       12.51        7.43      8.26 o 
   5  12   8      389.10      401.01     34.39 o 
   6  12   8      621.94      588.52     72.34 o 
   7  12   8      218.78      227.44     53.94 o 
 -10  13   8       92.60       91.57     20.67 o 
  -9  13   8        6.96        3.74     11.65 o 
  -8  13   8       75.90       61.77     17.92 o 
  -7  13   8      237.88      230.97     26.12 o 
  -6  13   8     1014.83      984.73     40.94 o 
  -5  13   8       68.05       72.17     11.97 o 
  -4  13   8        0.57        3.90      7.76 o 
  -3  13   8     2997.74     3098.86    110.71 o 
  -2  13   8      517.95      557.53     41.26 o 
  -1  13   8      262.27      276.80     41.46 o 
   0  13   8      358.33      365.80     46.25 o 
   1  13   8       25.29       11.61     21.30 o 
   2  13   8       73.13       51.80     23.55 o 
   3  13   8      400.36      358.65     51.86 o 
   4  13   8      289.78      333.95     50.95 o 
   5  13   8      768.85      778.86     47.95 o 
   6  13   8        0.85        1.17     11.53 o 
  -9  14   8       21.23       13.32     20.82 o 
  -8  14   8      423.51      523.11     51.57 o 
  -7  14   8       59.14       52.84     14.29 o 
  -6  14   8     1397.47     1354.03     45.99 o 
  -5  14   8      661.68      701.93     32.32 o 
  -4  14   8      141.20      141.19     21.39 o 
  -3  14   8      410.61      375.82     57.75 o 
  -2  14   8     1095.44     1146.48     59.17 o 
  -1  14   8      235.12      250.00     39.67 o 
   0  14   8      894.05      853.92     71.40 o 
   1  14   8      119.25      142.88     32.67 o 
   2  14   8     2989.55     2941.44    141.27 o 
   3  14   8      369.83      359.32     51.72 o 
   4  14   8        4.94        3.54     16.97 o 
   5  14   8      344.88      359.18     41.35 o 
   6  14   8       24.16       19.22     25.08 o 
  -9  15   8      135.70      145.98     24.20 o 
  -8  15   8        0.34       -4.27     11.57 o 
  -7  15   8      965.92      968.37     52.73 o 
  -6  15   8       19.27       35.49     14.53 o 
  -5  15   8      858.66      928.78     51.45 o 
  -4  15   8       25.49       30.40     10.61 o 
  -3  15   8      525.27      539.47     33.04 o 
  -2  15   8      509.08      517.88     41.46 o 
  -1  15   8      506.62      498.54     54.93 o 
   0  15   8       60.89       80.54     26.60 o 
   1  15   8     1042.31     1016.98     81.85 o 
   2  15   8       74.33      109.28     31.39 o 
   3  15   8      211.64      204.31     41.44 o 
   4  15   8      617.26      598.70     70.61 o 
   5  15   8       67.50       98.49     33.39 o 
  -8  16   8      180.54      154.28     36.82 o 
  -7  16   8       40.16       56.00     24.69 o 
  -6  16   8      366.66      377.63     35.75 o 
  -5  16   8       18.69        9.30     13.88 o 
  -4  16   8      753.33      821.80     40.37 o 
  -3  16   8      106.33       90.81     16.10 o 
  -2  16   8      311.40      400.07     49.76 o 
  -1  16   8       34.34       47.11     23.05 o 
   0  16   8      830.75      753.44     69.85 o 
   1  16   8       28.56       -6.24     17.47 o 
   2  16   8      535.75      620.14     67.90 o 
   3  16   8      422.34      525.63     64.05 o 
   4  16   8      830.95      774.01     79.98 o 
   5  16   8        1.90      -22.29     27.80 o 
  -8  17   8       17.36       17.74     16.97 o 
  -7  17   8       77.80      144.48     36.25 o 
  -6  17   8      164.56      150.65     33.50 o 
  -5  17   8     1274.15     1282.71     51.36 o 
  -4  17   8       11.99       24.28     10.91 o 
  -3  17   8      102.07       99.62     15.99 o 
  -2  17   8      227.46      181.97     36.62 o 
  -1  17   8     1183.31     1186.99     86.86 o 
   0  17   8      130.02      130.61     30.82 o 
   1  17   8      655.36      688.89     70.66 o 
   2  17   8      449.51      411.23     56.56 o 
   3  17   8      346.97      482.88     62.88 o 
   4  17   8       55.99      101.42     30.94 o 
  -7  18   8       44.85       35.60     17.11 o 
  -6  18   8       36.29       41.80     25.66 o 
  -5  18   8       52.02       69.60     13.15 o 
  -4  18   8      946.24      963.00     55.19 o 
  -3  18   8        0.38       -2.99     10.10 o 
  -2  18   8      194.10      224.19     28.67 o 
  -1  18   8      425.51      374.83     50.36 o 
   0  18   8      215.89      249.22     42.84 o 
   1  18   8        0.05      -18.27     20.53 o 
   2  18   8        4.97      -27.76     27.76 o 
   3  18   8       38.23       79.44     31.28 o 
   4  18   8      659.89      803.13     85.33 o 
  -6  19   8       68.57       37.44     26.82 o 
  -5  19   8      189.88      232.50     29.74 o 
  -4  19   8      254.31      338.85     28.89 o 
  -3  19   8       38.34       60.17     18.34 o 
  -2  19   8      186.40      185.66     26.33 o 
  -1  19   8      123.53       94.64     27.93 o 
   0  19   8        1.61        7.62     17.49 o 
   1  19   8       19.85       20.78     19.97 o 
   2  19   8        3.75        4.23     20.07 o 
   3  19   8      547.25      657.68     76.65 o 
  -5  20   8       74.25       83.41     36.57 o 
  -4  20   8       31.78       37.79     15.49 o 
  -3  20   8      151.69      148.53     24.34 o 
  -2  20   8       86.08       55.58     16.94 o 
  -1  20   8        8.43       18.95     16.74 o 
   0  20   8       49.86       43.21     24.24 o 
   1  20   8       52.35       44.70     24.74 o 
   2  20   8      320.23      362.48     56.09 o 
  -4  21   8      171.94      161.95     38.16 o 
  -3  21   8      278.77      248.66     43.39 o 
  -2  21   8      441.43      496.36     43.16 o 
  -1  21   8        6.73       10.64     25.32 o 
   0  21   8       63.74       79.32     30.81 o 
 -11   0   9      888.32      857.85     50.82 o 
  -9   0   9     3167.33     3155.04     88.96 o 
  -7   0   9     5379.46     5242.00     93.86 o 
  -5   0   9     1138.16     1167.77     36.42 o 
  -3   0   9        1.95       14.61     10.86 o 
  -1   0   9      826.97      813.25     21.70 o 
   1   0   9     2273.46     2219.99     50.23 o 
   3   0   9      119.89       49.12     18.23 o 
   5   0   9      198.20      175.36     35.68 o 
   7   0   9      600.37      633.47     65.13 o 
 -12   1   9     1018.98     1124.37     52.42 o 
 -11   1   9        0.69       -9.56      9.71 o 
 -10   1   9      821.16      876.92     41.08 o 
  -9   1   9      852.74      861.92     31.96 o 
  -8   1   9       28.64       25.32     11.08 o 
  -7   1   9      103.24      112.37     11.10 o 
  -6   1   9     3799.84     3663.40     59.47 o 
  -5   1   9        2.21       -3.58      4.55 o 
  -4   1   9      123.46      107.30      9.24 o 
  -3   1   9       10.72        1.05      7.12 o 
  -2   1   9     1611.48     1579.70     51.61 o 
  -1   1   9     1557.97     1377.84     48.74 o 
   0   1   9     2099.85     2149.33     41.19 o 
   1   1   9     1418.88     1420.92     36.79 o 
   2   1   9     1006.16      948.28     46.25 o 
   3   1   9      741.65      673.38     40.55 o 
   4   1   9      198.81      164.10     42.71 o 
   5   1   9       89.37       84.64     17.56 o 
   6   1   9     1127.28     1166.50     60.80 o 
   7   1   9      183.01      173.54     48.81 o 
   8   1   9       42.30       23.55     23.76 o 
 -12   2   9      628.02      674.68     41.17 o 
 -11   2   9      354.89      366.02     28.77 o 
 -10   2   9        7.69        9.64      9.75 o 
  -9   2   9     1295.08     1280.62     47.20 o 
  -8   2   9      272.75      317.44     22.54 o 
  -7   2   9      402.85      391.95     23.15 o 
  -6   2   9      303.72      293.84     26.61 o 
  -5   2   9      653.42      586.04     34.43 o 
  -4   2   9      579.04      553.81     67.90 o 
  -3   2   9      162.19      137.02     16.23 o 
  -2   2   9      246.23      220.18     20.20 o 
  -1   2   9     1214.59     1218.89     45.78 o 
   0   2   9       39.94       33.89     11.18 o 
   1   2   9      843.28      763.39     40.95 o 
   2   2   9       34.54       62.07     14.25 o 
   3   2   9      998.21      940.56     49.28 o 
   4   2   9      244.08      271.48     27.65 o 
   5   2   9      133.95      163.52     23.61 o 
   6   2   9     1932.71     1903.26     77.04 o 
   7   2   9      557.54      597.16     45.72 o 
   8   2   9       21.89       22.23     14.04 o 
 -12   3   9       34.61       39.86     16.49 o 
 -11   3   9       32.63       43.61     12.49 o 
 -10   3   9      739.92      705.82     37.69 o 
  -9   3   9     1283.62     1319.62     47.88 o 
  -8   3   9      973.12      979.64     49.18 o 
  -7   3   9     1700.65     1680.93     63.11 o 
  -6   3   9       54.15       63.24     35.84 o 
  -5   3   9       25.04       32.55     21.32 o 
  -4   3   9       22.20       35.73     10.94 o 
  -3   3   9      119.10      163.71     27.02 o 
  -2   3   9     2361.50     2396.41     62.71 o 
  -1   3   9     4379.72     4182.10    116.16 o 
   0   3   9     2281.72     2202.55     67.11 o 
   1   3   9      770.43      727.64     39.70 o 
   2   3   9     4776.98     4554.99    139.24 o 
   3   3   9      163.89      150.82     36.70 o 
   4   3   9      383.57      353.72     31.18 o 
   5   3   9      757.72      781.67     47.70 o 
   6   3   9      497.04      547.13     41.73 o 
   7   3   9       51.92       77.73     19.63 o 
   8   3   9       39.55       34.53     20.33 o 
 -11   4   9       72.19       57.01     14.07 o 
 -10   4   9      278.06      233.85     22.43 o 
  -9   4   9      123.84      129.69     16.29 o 
  -8   4   9       64.31       33.77     18.58 o 
  -7   4   9     1068.61     1001.96     49.24 o 
  -6   4   9      115.55      126.63     18.61 o 
  -5   4   9     3191.97     3195.06     79.10 o 
  -4   4   9     1427.81     1448.62     34.49 o 
  -3   4   9      651.97      599.96     31.98 o 
  -2   4   9       44.39       55.04     10.66 o 
  -1   4   9     1947.97     1864.32     40.78 o 
   0   4   9       80.85      100.93     22.64 o 
   1   4   9      398.81      360.57     20.26 o 
   2   4   9     2930.37     2859.37     79.16 o 
   3   4   9     2666.06     2617.03     78.90 o 
   4   4   9       26.64       21.93      9.29 o 
   5   4   9      549.68      631.76     43.08 o 
   6   4   9      187.16      210.78     33.28 o 
   7   4   9       74.53       59.78     15.79 o 
   8   4   9       11.03       24.63     24.64 o 
 -11   5   9        7.73       13.58     10.01 o 
 -10   5   9      169.14      184.68     20.33 o 
  -9   5   9        0.26        0.25     21.84 o 
  -8   5   9     1668.33     1723.88     68.32 o 
  -7   5   9      921.88      833.55     45.52 o 
  -6   5   9     2343.19     2213.38     42.11 o 
  -5   5   9      115.90      136.73     18.13 o 
  -4   5   9      428.57      396.33     18.74 o 
  -3   5   9      228.80      222.72     19.72 o 
  -2   5   9      595.48      524.33     29.14 o 
  -1   5   9        4.51        7.49      4.73 o 
   0   5   9     8356.08     8487.45    244.95 o 
   1   5   9        3.15        4.87      4.78 o 
   2   5   9     1224.89     1191.77     51.08 o 
   3   5   9     1356.21     1358.22     57.19 o 
   4   5   9     1681.42     1737.51     65.73 o 
   5   5   9       27.85       34.96     12.45 o 
   6   5   9       75.95       79.73     16.67 o 
   7   5   9       11.26        3.66     19.22 o 
 -11   6   9      214.74      209.03     22.66 o 
 -10   6   9      510.59      512.32     33.02 o 
  -9   6   9      239.73      223.19     27.21 o 
  -8   6   9      865.18      876.80     49.73 o 
  -7   6   9      235.79      224.33     24.20 o 
  -6   6   9      784.78      780.07     28.36 o 
  -5   6   9     2792.36     2739.72     52.64 o 
  -4   6   9      582.58      588.72     23.44 o 
  -3   6   9       31.36       35.42     10.26 o 
  -2   6   9      650.72      608.06     33.28 o 
  -1   6   9     3082.77     2963.66     43.51 o 
   0   6   9        4.84        4.43      8.64 o 
   1   6   9     2040.89     2016.52     40.87 o 
   2   6   9      238.66      212.79     22.01 o 
   3   6   9     2892.89     2780.55     79.68 o 
   4   6   9       14.86       18.53     10.67 o 
   5   6   9      972.47     1122.57     60.81 o 
   6   6   9       94.25      100.91     32.94 o 
   7   6   9       78.83       71.50     22.63 o 
 -11   7   9       17.75       10.27     11.84 o 
 -10   7   9       75.80       74.44     19.93 o 
  -9   7   9      838.47      839.54     51.57 o 
  -8   7   9      655.25      667.45     81.12 o 
  -7   7   9       52.30       85.17     15.86 o 
  -6   7   9      127.48      132.98     13.09 o 
  -5   7   9      118.06      109.51     12.47 o 
  -4   7   9     4885.96     4922.74     93.06 o 
  -3   7   9       49.40       57.22     11.12 o 
  -2   7   9      115.70       97.56     11.97 o 
  -1   7   9     1975.96     1891.90     32.78 o 
   0   7   9     1621.98     1567.39     38.67 o 
   1   7   9       68.55       50.31      7.50 o 
   2   7   9       84.19       81.52      9.52 o 
   3   7   9      242.27      252.00     19.87 o 
   4   7   9     1929.35     1990.15     51.77 o 
   5   7   9      456.57      448.13     34.00 o 
   6   7   9       77.12       71.26     29.42 o 
   7   7   9      119.03      111.82     34.01 o 
 -11   8   9      124.06      108.42     18.10 o 
 -10   8   9        2.05        1.51     13.81 o 
  -9   8   9      895.17      984.98     55.94 o 
  -8   8   9      109.37      119.78     34.48 o 
  -7   8   9      225.28      220.76     56.86 o 
  -6   8   9      992.81      997.38     33.87 o 
  -5   8   9       90.08       86.32     11.40 o 
  -4   8   9      819.42      797.94     38.14 o 
  -3   8   9       82.33      106.73     13.82 o 
  -2   8   9      647.26      642.51     29.54 o 
  -1   8   9     1823.70     1818.12     40.22 o 
   0   8   9      355.23      337.14     14.73 o 
   1   8   9       30.30       32.15      6.54 o 
   2   8   9        6.70        2.30      9.40 o 
   3   8   9      349.77      363.39     20.79 o 
   4   8   9        0.51       -2.49      8.34 o 
   5   8   9      113.95      127.90     19.45 o 
   6   8   9      171.85      182.04     24.15 o 
   7   8   9      222.68      166.16     41.39 o 
 -11   9   9       88.34      115.95     22.35 o 
 -10   9   9      655.19      651.30     48.25 o 
  -9   9   9      474.64      562.69     45.19 o 
  -8   9   9      128.20      119.96     20.18 o 
  -7   9   9      121.60      115.93     18.83 o 
  -6   9   9     2222.96     2205.32     51.86 o 
  -5   9   9     2130.58     2105.65     50.27 o 
  -4   9   9     1137.63     1189.45     61.81 o 
  -3   9   9      429.42      441.85     41.18 o 
  -2   9   9      657.81      636.03     44.26 o 
  -1   9   9     1520.48     1474.51     87.13 o 
   0   9   9      579.02      523.54     19.56 o 
   1   9   9     1034.35     1044.45     29.94 o 
   2   9   9     1896.49     1880.44     51.49 o 
   3   9   9      642.90      596.15     38.38 o 
   4   9   9      816.18      854.71     97.23 o 
   5   9   9      376.01      443.67     34.64 o 
   6   9   9     1193.37     1143.43     57.95 o 
   7   9   9        1.52       -8.69     19.26 o 
 -10  10   9      384.36      367.97     37.17 o 
  -9  10   9     1088.26     1095.78     59.40 o 
  -8  10   9      132.08      147.52     26.74 o 
  -7  10   9      177.77      201.79     24.05 o 
  -6  10   9      193.48      198.26     17.00 o 
  -5  10   9       22.29       25.87      8.29 o 
  -4  10   9      131.10      145.27     16.13 o 
  -3  10   9      146.94      127.37     14.52 o 
  -2  10   9      261.80      272.05     23.98 o 
  -1  10   9      752.98      773.30     48.62 o 
   0  10   9      481.64      440.90     28.51 o 
   1  10   9      259.34      236.88     20.86 o 
   2  10   9       69.34       68.35     12.55 o 
   3  10   9       14.99        6.21      8.39 o 
   4  10   9       60.07       57.39     13.55 o 
   5  10   9       15.43       -4.31     16.77 o 
   6  10   9        3.70       62.77     29.17 o 
 -10  11   9      781.03      850.57     56.15 o 
  -9  11   9       30.23       20.00     12.12 o 
  -8  11   9      395.69      403.79     35.19 o 
  -7  11   9        1.55       -8.74     10.76 o 
  -6  11   9     1336.42     1350.32     43.09 o 
  -5  11   9       56.94       52.42     10.48 o 
  -4  11   9        3.90       15.25      8.12 o 
  -3  11   9      263.38      257.56     19.67 o 
  -2  11   9     2317.73     2294.86     81.58 o 
  -1  11   9     1054.19      945.14     74.77 o 
   0  11   9      567.11      570.69     31.08 o 
   1  11   9      109.34      151.59     34.49 o 
   2  11   9      210.76      181.51     22.92 o 
   3  11   9      745.90      781.65     75.00 o 
   4  11   9       16.31        7.98     17.16 o 
   5  11   9       87.22       74.46     24.89 o 
   6  11   9      744.15      775.79     81.92 o 
 -10  12   9      114.84      102.85     33.27 o 
  -9  12   9       75.14       69.79     17.71 o 
  -8  12   9      133.92      154.46     56.08 o 
  -7  12   9      198.59      222.29     29.69 o 
  -6  12   9      280.01      299.33     21.40 o 
  -5  12   9      602.27      557.25     36.16 o 
  -4  12   9     1302.91     1325.78    106.66 o 
  -3  12   9       44.11       52.82     22.14 o 
  -2  12   9        1.66       15.10     14.18 o 
  -1  12   9     1418.79     1374.17     91.64 o 
   0  12   9      812.49      658.90     64.64 o 
   1  12   9       35.70       22.03     23.57 o 
   2  12   9       39.66       36.20     16.61 o 
   3  12   9     1414.48     1341.35     99.97 o 
   4  12   9        4.40       29.19     22.01 o 
   5  12   9      294.75      357.29     58.21 o 
   6  12   9      152.43      185.49     42.01 o 
  -9  13   9        2.83        4.92     12.23 o 
  -8  13   9      482.79      464.47     38.25 o 
  -7  13   9        5.58       -3.66     11.99 o 
  -6  13   9      454.95      427.27     25.79 o 
  -5  13   9     2310.81     2293.42     64.29 o 
  -4  13   9      127.66      174.64     24.28 o 
  -3  13   9        0.55       -5.05     11.80 o 
  -2  13   9     1553.32     1598.31     73.32 o 
  -1  13   9     2814.84     2576.40    126.02 o 
   0  13   9     1724.18     1879.11    108.97 o 
   1  13   9      606.44      596.49     63.86 o 
   2  13   9      582.48      645.19     67.19 o 
   3  13   9        4.94        9.14     16.01 o 
   4  13   9       14.83       22.81     18.07 o 
   5  13   9      972.57     1070.05     95.71 o 
  -9  14   9       21.81       10.70     22.54 o 
  -8  14   9       71.77       45.75     14.12 o 
  -7  14   9      335.50      324.23     30.30 o 
  -6  14   9      169.44      159.95     40.57 o 
  -5  14   9     1921.30     1965.40     93.11 o 
  -4  14   9       16.11       16.30     29.14 o 
  -3  14   9      166.03      215.91     27.46 o 
  -2  14   9       86.44       82.28     32.74 o 
  -1  14   9     1642.74     1584.58    100.42 o 
   0  14   9      127.15      192.86     39.10 o 
   1  14   9       39.00       42.36     22.44 o 
   2  14   9      202.31      224.76     43.24 o 
   3  14   9     1208.96     1122.77     94.98 o 
   4  14   9       17.95       -4.37     18.69 o 
   5  14   9       27.76       30.29     17.75 o 
  -9  15   9       33.13       52.83     24.70 o 
  -8  15   9      408.31      469.71     63.81 o 
  -7  15   9       42.10       64.61     30.63 o 
  -6  15   9      197.08      198.23     50.55 o 
  -5  15   9       86.53      103.33     19.35 o 
  -4  15   9      194.30      193.90     21.11 o 
  -3  15   9      545.17      618.41     46.35 o 
  -2  15   9      259.98      308.04     33.61 o 
  -1  15   9      265.09      263.56     44.34 o 
   0  15   9     1935.15     1939.91    115.42 o 
   1  15   9      486.94      444.20     58.54 o 
   2  15   9      729.09      853.29     81.42 o 
   3  15   9      172.42      191.20     41.76 o 
   4  15   9      207.78      273.42     51.95 o 
   5  15   9       94.05      128.58     35.49 o 
  -8  16   9       17.74        6.65     16.22 o 
  -7  16   9       16.77       48.64     25.00 o 
  -6  16   9      125.90      126.94     20.79 o 
  -5  16   9      489.49      525.59     41.29 o 
  -4  16   9      320.42      352.83     33.16 o 
  -3  16   9       13.46       11.84     11.36 o 
  -2  16   9      135.47      110.02     30.69 o 
  -1  16   9      842.30      915.77     78.72 o 
   0  16   9        7.12      -21.78     21.78 o 
   1  16   9      895.00      996.02     86.34 o 
   2  16   9       61.90       68.52     30.21 o 
   3  16   9      300.73      286.24     52.31 o 
   4  16   9        0.03        8.33     18.19 o 
  -7  17   9       12.30        0.79     20.59 o 
  -6  17   9      103.18       91.29     19.77 o 
  -5  17   9       34.39       23.38     10.08 o 
  -4  17   9     1143.15     1191.79     51.95 o 
  -3  17   9      400.73      434.66     32.44 o 
  -2  17   9       59.94       52.45     22.79 o 
  -1  17   9        3.92       15.98     19.76 o 
   0  17   9       14.89       21.77     18.61 o 
   1  17   9        7.17       29.77     22.47 o 
   2  17   9       28.87       -1.91     19.45 o 
   3  17   9      148.63      136.46     37.56 o 
  -7  18   9      193.03      217.71     45.35 o 
  -6  18   9      110.14      148.75     19.18 o 
  -5  18   9      292.96      319.25     27.79 o 
  -4  18   9      108.08      140.09     19.56 o 
  -3  18   9       35.43       37.56     15.30 o 
  -2  18   9      158.84      182.47     38.51 o 
  -1  18   9      446.65      532.59     62.54 o 
   0  18   9       89.37      124.60     35.04 o 
   1  18   9      571.85      565.28     68.04 o 
   2  18   9       20.07        4.70     20.49 o 
   3  18   9       49.53       46.16     27.75 o 
  -6  19   9       74.69       50.44     17.24 o 
  -5  19   9      196.52      217.84     24.11 o 
  -4  19   9      392.07      462.54     34.11 o 
  -3  19   9        4.29        5.01     12.82 o 
  -2  19   9       52.60       49.39     15.03 o 
  -1  19   9       76.18       81.11     26.75 o 
   0  19   9        3.06       10.14     16.47 o 
   1  19   9      348.91      423.11     61.34 o 
   2  19   9       62.13       28.41     21.91 o 
  -4  20   9       33.13       58.92     14.92 o 
  -3  20   9      219.54      203.85     52.59 o 
  -2  20   9       40.10       27.99     18.13 o 
  -1  20   9        8.37      -17.62     17.62 o 
   0  20   9       16.29       40.93     24.51 o 
 -10   0  10      237.34      236.31     25.94 o 
  -8   0  10      379.23      361.74     27.08 o 
  -6   0  10     6989.95     6747.13    158.60 o 
  -4   0  10     2290.87     2163.37     41.25 o 
  -2   0  10     1435.09     1444.60     74.56 o 
   0   0  10       33.59       34.05     14.76 o 
   2   0  10      494.92      454.56     49.24 o 
   4   0  10      407.85      353.77     46.42 o 
   6   0  10      609.75      521.49     61.04 o 
 -11   1  10       41.85       24.20      9.67 o 
 -10   1  10      619.50      681.88     36.45 o 
  -9   1  10     1744.32     1833.50     46.18 o 
  -8   1  10      142.75      137.28     12.09 o 
  -7   1  10      625.45      629.01     23.46 o 
  -6   1  10      528.50      517.87     19.41 o 
  -5   1  10     4518.32     4373.48     58.85 o 
  -4   1  10      665.70      556.66     40.75 o 
  -3   1  10      393.22      347.01     26.51 o 
  -2   1  10      447.18      481.76     31.32 o 
  -1   1  10     5160.21     5109.21    158.23 o 
   0   1  10     1465.96     1426.44     34.95 o 
   1   1  10      115.03      101.81     18.48 o 
   2   1  10       69.78       94.66     26.07 o 
   3   1  10     2421.11     2285.49     78.48 o 
   4   1  10     1124.57     1135.23     57.55 o 
   5   1  10      728.48      748.49     49.06 o 
   6   1  10      193.94      255.17     30.28 o 
   7   1  10     1046.72     1122.97     64.50 o 
 -11   2  10      166.33      117.98     18.97 o 
 -10   2  10      179.70      179.02     19.99 o 
  -9   2  10       39.66       46.93     11.83 o 
  -8   2  10      363.51      340.73     22.99 o 
  -7   2  10     1739.08     1827.42     49.07 o 
  -6   2  10     3074.26     3195.22     85.26 o 
  -5   2  10      254.25      271.30     25.07 o 
  -4   2  10     1031.24      993.55     44.95 o 
  -3   2  10      480.73      473.49     30.36 o 
  -2   2  10     1864.16     1866.76     60.19 o 
  -1   2  10     2197.07     2022.13     62.88 o 
   0   2  10       53.26       49.42      8.62 o 
   1   2  10       88.35       65.12     20.89 o 
   2   2  10     1119.59     1003.86     50.02 o 
   3   2  10      178.07      175.02     22.86 o 
   4   2  10      145.83      171.85     24.10 o 
   5   2  10      196.57      196.39     26.52 o 
   6   2  10      512.21      594.26     45.88 o 
   7   2  10        7.81       17.17     14.42 o 
 -11   3  10      324.07      317.24     26.98 o 
 -10   3  10      454.84      504.70     32.02 o 
  -9   3  10       15.15        5.12     10.92 o 
  -8   3  10      596.30      627.88     31.32 o 
  -7   3  10      821.06      796.54     45.58 o 
  -6   3  10      370.39      361.33     29.72 o 
  -5   3  10       99.18      107.80     16.53 o 
  -4   3  10     3902.33     3966.46     88.37 o 
  -3   3  10      149.42      131.19     16.50 o 
  -2   3  10      155.27      173.78     18.96 o 
  -1   3  10      313.58      345.98     34.24 o 
   0   3  10     4007.18     3893.45    189.08 o 
   1   3  10      211.54      185.50     21.62 o 
   2   3  10       32.89       39.59     13.30 o 
   3   3  10      242.50      234.61     25.52 o 
   4   3  10     1072.19     1039.25     55.07 o 
   5   3  10     1024.36     1022.44     56.32 o 
   6   3  10      682.43      777.08     59.10 o 
   7   3  10      307.82      303.70     60.71 o 
 -11   4  10        9.90       27.44     14.67 o 
 -10   4  10      174.95      160.11     19.22 o 
  -9   4  10      272.74      224.47     24.44 o 
  -8   4  10     1652.08     1574.17     66.98 o 
  -7   4  10      287.87      335.74     30.69 o 
  -6   4  10        2.22        0.54      8.49 o 
  -5   4  10       29.49       31.19     10.31 o 
  -4   4  10       72.18       51.58     13.12 o 
  -3   4  10     1700.23     1769.85     57.69 o 
  -2   4  10       37.07       47.14     10.21 o 
  -1   4  10      145.71      125.64     14.11 o 
   0   4  10      740.58      746.87     41.72 o 
   1   4  10        0.25       -1.37      9.24 o 
   2   4  10      529.63      532.17     36.29 o 
   3   4  10      323.91      282.30     27.66 o 
   4   4  10      151.85      160.22     23.72 o 
   5   4  10       86.06      108.71     21.60 o 
   6   4  10      456.73      459.61     39.52 o 
   7   4  10        0.51      -32.58     32.58 o 
 -11   5  10      465.73      503.42     34.47 o 
 -10   5  10      603.69      522.18     33.17 o 
  -9   5  10       43.57       69.58     36.14 o 
  -8   5  10        0.51       21.91     13.20 o 
  -7   5  10       34.13       27.55     10.52 o 
  -6   5  10      322.62      320.87     28.05 o 
  -5   5  10        2.82        3.61      9.27 o 
  -4   5  10       41.38       42.77     11.41 o 
  -3   5  10     3408.61     3260.03    105.71 o 
  -2   5  10        5.40        3.51      6.81 o 
  -1   5  10      172.36      133.98     26.49 o 
   0   5  10       12.50        7.88      9.60 o 
   1   5  10     1141.00     1127.40     51.92 o 
   2   5  10      396.86      358.21     29.95 o 
   3   5  10      444.11      439.81     42.12 o 
   4   5  10      213.53      240.18     26.91 o 
   5   5  10     3428.16     3615.97    103.90 o 
   6   5  10        0.06       27.47     20.76 o 
   7   5  10      160.86      143.56     33.46 o 
 -11   6  10       43.48       43.24     15.03 o 
 -10   6  10        2.90       -0.15      8.25 o 
  -9   6  10      271.48      289.19     37.15 o 
  -8   6  10      834.24      794.84     48.32 o 
  -7   6  10       65.72       45.38     12.60 o 
  -6   6  10      875.82      877.25     45.83 o 
  -5   6  10       31.59       35.76     11.04 o 
  -4   6  10      148.76      201.08     20.82 o 
  -3   6  10       43.23       40.07     16.00 o 
  -2   6  10       19.69       21.67     10.05 o 
  -1   6  10     1443.70     1427.10     32.37 o 
   0   6  10     2975.50     2996.18    122.91 o 
   1   6  10       40.26       31.90     13.11 o 
   2   6  10     1569.69     1511.88     60.05 o 
   3   6  10        7.15       19.15     12.45 o 
   4   6  10      767.19      804.89     47.29 o 
   5   6  10      163.13      182.75     42.96 o 
   6   6  10      384.85      438.59     62.24 o 
   7   6  10       38.87       18.53     16.87 o 
 -11   7  10      263.47      239.77     24.71 o 
 -10   7  10      716.99      691.57     49.78 o 
  -9   7  10      457.97      488.85     40.15 o 
  -8   7  10       61.66       61.54     16.17 o 
  -7   7  10      187.58      235.83     34.72 o 
  -6   7  10        3.21       -1.48      5.67 o 
  -5   7  10     1148.41     1083.68     48.12 o 
  -4   7  10      423.63      435.32     29.97 o 
  -3   7  10      214.52      208.10     20.30 o 
  -2   7  10        0.08        2.32      6.41 o 
  -1   7  10      157.96      140.01     33.01 o 
   0   7  10     1758.51     1759.70     63.01 o 
   1   7  10       54.67       70.32     24.31 o 
   2   7  10       18.98       10.28     23.72 o 
   3   7  10      595.60      620.11     39.50 o 
   4   7  10        4.70       -4.06     10.17 o 
   5   7  10      323.66      363.93     54.92 o 
   6   7  10       92.03      128.21     36.78 o 
 -11   8  10      238.71      252.25     24.95 o 
 -10   8  10       26.00       37.28     12.54 o 
  -9   8  10       46.47       49.12     15.24 o 
  -8   8  10       93.06      137.52     21.64 o 
  -7   8  10      127.47      130.93     28.41 o 
  -6   8  10       75.57       66.92      9.71 o 
  -5   8  10      947.12      990.90     46.23 o 
  -4   8  10     3613.47     3560.75    160.75 o 
  -3   8  10     1049.16      955.77     41.16 o 
  -2   8  10      192.77      153.06     16.17 o 
  -1   8  10     1540.17     1582.70     67.89 o 
   0   8  10      151.31      121.87     38.81 o 
   1   8  10        0.05        3.56      8.76 o 
   2   8  10      885.21      850.82     44.48 o 
   3   8  10        4.90       68.68     26.21 o 
   4   8  10      400.13      430.87     57.81 o 
   5   8  10      219.18      215.41     44.10 o 
   6   8  10      418.41      434.19     61.32 o 
 -10   9  10        2.34      -10.83     12.84 o 
  -9   9  10     1071.49     1028.00     58.35 o 
  -8   9  10       20.47       27.58     12.20 o 
  -7   9  10      870.71      952.80     51.36 o 
  -6   9  10      106.11       80.78     11.29 o 
  -5   9  10     1577.34     1595.38     45.38 o 
  -4   9  10       74.40      106.09     26.49 o 
  -3   9  10        8.94       21.74      6.76 o 
  -2   9  10      360.78      308.10     19.18 o 
  -1   9  10     2614.15     2561.49     88.27 o 
   0   9  10        0.35        9.70      7.18 o 
   1   9  10       44.95       79.63     14.96 o 
   2   9  10       53.20       14.03     17.94 o 
   3   9  10      919.21     1001.51     85.87 o 
   4   9  10      396.55      405.55     58.98 o 
   5   9  10      212.02      207.55     43.64 o 
   6   9  10        3.83       -9.65     19.93 o 
 -10  10  10      399.47      443.08     41.37 o 
  -9  10  10      157.12      181.63     26.84 o 
  -8  10  10      301.01      311.21     31.22 o 
  -7  10  10      353.30      281.20     28.60 o 
  -6  10  10      978.67      972.60     36.67 o 
  -5  10  10      395.99      395.99     23.77 o 
  -4  10  10     1787.46     1779.16    106.85 o 
  -3  10  10      650.58      672.24     38.27 o 
  -2  10  10      807.15      864.03     52.69 o 
  -1  10  10        0.51      -15.73     19.65 o 
   0  10  10      209.50      167.08     22.34 o 
   1  10  10       33.29       31.36     17.79 o 
   2  10  10       99.81       74.27     26.35 o 
   3  10  10       41.34       67.40     23.27 o 
   4  10  10       91.60       50.10     22.73 o 
   5  10  10       56.23       87.29     34.99 o 
   6  10  10      225.00      201.17     45.16 o 
 -10  11  10      221.23      246.60     32.47 o 
  -9  11  10     1188.66     1175.45     63.71 o 
  -8  11  10        0.47        8.28     16.28 o 
  -7  11  10      680.70      690.08     44.21 o 
  -6  11  10       79.59       50.31     10.85 o 
  -5  11  10     2873.52     2846.16     62.38 o 
  -4  11  10      220.66      210.92     39.61 o 
  -3  11  10      469.84      536.26     61.76 o 
  -2  11  10      186.97      146.08     28.79 o 
  -1  11  10      460.03      484.26     58.01 o 
   0  11  10       75.94       97.46     29.99 o 
   1  11  10      191.42      158.40     35.84 o 
   2  11  10      277.72      335.61     51.88 o 
   3  11  10      636.28      604.81     70.00 o 
   4  11  10       62.65       48.40     25.92 o 
   5  11  10        8.44       -2.93     18.04 o 
  -9  12  10       81.43      116.48     23.57 o 
  -8  12  10      174.54      238.19     27.50 o 
  -7  12  10      253.79      252.81     27.72 o 
  -6  12  10       73.11       67.00     18.08 o 
  -5  12  10        8.52       27.62     23.21 o 
  -4  12  10        2.01        5.96     19.09 o 
  -3  12  10        0.47       -6.00     12.87 o 
  -2  12  10     1180.40     1228.66     93.11 o 
  -1  12  10      351.33      341.18     50.27 o 
   0  12  10     2472.89     2361.84    125.76 o 
   1  12  10      254.77      259.02     45.83 o 
   2  12  10      604.86      582.58     67.57 o 
   3  12  10       58.60       26.34     24.78 o 
   4  12  10       59.77       50.10     28.36 o 
   5  12  10        2.24       13.62     23.25 o 
  -9  13  10      147.10      138.80     23.49 o 
  -8  13  10       21.01       10.94     13.87 o 
  -7  13  10       36.69       11.39     19.66 o 
  -6  13  10        4.66      -12.09     12.09 o 
  -5  13  10     1345.97     1378.60     61.80 o 
  -4  13  10       68.64       91.77     31.59 o 
  -3  13  10      158.06      153.09     24.23 o 
  -2  13  10      255.68      216.38     28.94 o 
  -1  13  10     1839.63     1866.35    112.22 o 
   0  13  10      103.42      132.41     34.68 o 
   1  13  10       29.69       43.61     27.80 o 
   2  13  10       21.15      127.89     37.01 o 
   3  13  10      832.61      927.50     87.97 o 
   4  13  10       38.30       46.13     24.02 o 
   5  13  10      326.85      338.31     58.37 o 
  -9  14  10        3.42      -26.51     28.66 o 
  -8  14  10      152.14       97.82     33.91 o 
  -7  14  10      114.01       99.70     31.19 o 
  -6  14  10       59.82       41.60     13.14 o 
  -5  14  10       53.26       89.56     19.56 o 
  -4  14  10       18.51       17.84      9.95 o 
  -3  14  10      565.31      624.24     53.63 o 
  -2  14  10       66.95       65.06     37.61 o 
  -1  14  10      162.93      214.33     40.46 o 
   0  14  10      919.86      790.58     75.46 o 
   1  14  10       67.65       78.41     26.72 o 
   2  14  10     1175.56     1117.06     96.04 o 
   3  14  10      128.10      168.41     43.24 o 
   4  14  10        3.50      -23.76     23.76 o 
  -8  15  10        7.88      -15.78     24.55 o 
  -7  15  10      111.75      149.26     38.17 o 
  -6  15  10      139.49      162.89     23.53 o 
  -5  15  10        1.46       34.51     60.52 o 
  -4  15  10        6.83        5.33      9.13 o 
  -3  15  10       94.08       61.62     17.46 o 
  -2  15  10       86.61      104.55     29.11 o 
  -1  15  10     1845.67     1834.12    115.13 o 
   0  15  10      311.01      312.30     50.41 o 
   1  15  10      661.42      604.75     68.16 o 
   2  15  10      454.33      503.25     67.88 o 
   3  15  10      650.48      732.55     81.26 o 
   4  15  10       63.01       45.17     24.62 o 
  -7  16  10       67.62       40.20     22.81 o 
  -6  16  10       27.09       26.96     13.99 o 
  -5  16  10      127.06      138.14     19.27 o 
  -4  16  10      432.16      381.56     30.13 o 
  -3  16  10      354.13      442.66     46.60 o 
  -2  16  10       39.92       35.31     18.40 o 
  -1  16  10      159.17      153.17     36.80 o 
   0  16  10      599.17      627.21     68.97 o 
   1  16  10       13.57      -27.12     27.12 o 
   2  16  10      226.19      233.46     48.14 o 
   3  16  10       73.19       92.87     30.44 o 
  -7  17  10      340.96      306.30     54.61 o 
  -6  17  10       40.80       75.22     30.84 o 
  -5  17  10        1.14       -8.22     19.30 o 
  -4  17  10       17.84        9.50     14.55 o 
  -3  17  10       37.41       57.83     28.97 o 
  -2  17  10      114.77      118.58     33.95 o 
  -1  17  10       45.05       74.67     29.49 o 
   0  17  10        8.78        5.00     19.34 o 
   1  17  10      760.41      755.21     79.95 o 
   2  17  10      327.12      295.24     53.14 o 
  -6  18  10      120.28      167.10     27.84 o 
  -5  18  10       11.00       11.07      9.46 o 
  -4  18  10      939.33     1082.12     52.46 o 
  -3  18  10      204.93      198.07     28.93 o 
  -2  18  10       33.93       24.06     21.32 o 
  -1  18  10       29.45       55.21     30.07 o 
   0  18  10       80.60       63.45     29.68 o 
   1  18  10      142.30      100.92     31.77 o 
  -4  19  10      126.57      130.48     19.80 o 
  -3  19  10      545.25      560.15     46.51 o 
  -2  19  10        5.42       -1.05     18.94 o 
  -1  19  10       73.09       48.20     24.51 o 
   0  19  10       38.16       12.21     17.51 o 
 -11   0  11      272.86      239.42     45.40 o 
  -9   0  11     1055.91     1174.15     51.90 o 
  -7   0  11      527.69      547.22     30.32 o 
  -5   0  11      742.99      732.81     27.22 o 
  -3   0  11       89.46       75.02     20.89 o 
  -1   0  11     4027.11     4134.42    132.94 o 
   1   0  11      572.64      575.17     56.70 o 
   3   0  11       93.69       74.04     23.32 o 
   5   0  11      189.35      175.34     35.48 o 
 -11   1  11        0.04       -3.71     19.34 o 
 -10   1  11       10.98       16.71     13.97 o 
  -9   1  11       65.16       53.76     11.48 o 
  -8   1  11       27.14       12.51      7.39 o 
  -7   1  11     1407.49     1359.25     33.61 o 
  -6   1  11     3195.14     3161.16     58.97 o 
  -5   1  11      482.45      433.88     20.46 o 
  -4   1  11     1787.03     1765.57     62.71 o 
  -3   1  11      462.70      485.15     38.73 o 
  -2   1  11      304.47      297.68     52.51 o 
  -1   1  11      125.23      129.30     19.11 o 
   0   1  11     2224.68     2086.84     73.22 o 
   1   1  11      369.11      325.73     31.93 o 
   2   1  11      104.38       89.33     17.11 o 
   3   1  11       50.24       20.41     15.44 o 
   4   1  11     1583.12     1604.27     71.63 o 
   5   1  11      621.10      692.08     49.58 o 
   6   1  11        4.17      -15.12     15.12 o 
 -11   2  11        4.16       19.70      9.31 o 
 -10   2  11      990.18      988.62     44.22 o 
  -9   2  11       59.28       55.77     10.45 o 
  -8   2  11       19.12        0.79      6.96 o 
  -7   2  11      863.97      893.53     34.94 o 
  -6   2  11      114.78      111.37     18.69 o 
  -5   2  11     2431.78     2513.22     76.45 o 
  -4   2  11       89.74      108.64     45.08 o 
  -3   2  11      477.17      481.11     60.35 o 
  -2   2  11     1276.85     1311.07    120.57 o 
  -1   2  11     1947.85     1954.96     67.19 o 
   0   2  11      111.45       92.38     17.92 o 
   1   2  11      295.94      281.52     29.06 o 
   2   2  11      826.33      873.29     49.18 o 
   3   2  11       19.18        5.81     10.76 o 
   4   2  11      384.64      381.28     42.58 o 
   5   2  11       53.74      116.40     39.75 o 
   6   2  11      148.69      112.42     24.76 o 
 -11   3  11       43.17       19.98     22.37 o 
 -10   3  11      466.33      558.21     33.52 o 
  -9   3  11      418.20      381.72     26.16 o 
  -8   3  11       66.42       50.15     11.91 o 
  -7   3  11      420.43      428.48     34.59 o 
  -6   3  11       80.18      102.32     38.68 o 
  -5   3  11     1689.70     1744.66     63.90 o 
  -4   3  11      134.40      120.14     30.50 o 
  -3   3  11     1174.44     1188.26     50.79 o 
  -2   3  11      473.81      471.74     32.42 o 
  -1   3  11       51.82       63.02     11.22 o 
   0   3  11     1643.32     1587.91    108.37 o 
   1   3  11       81.05      101.71     17.22 o 
   2   3  11        2.56        2.44     10.87 o 
   3   3  11      116.05       97.75     27.10 o 
   4   3  11        4.71       -8.84     10.74 o 
   5   3  11     1333.66     1406.63    103.04 o 
   6   3  11      175.02      191.47     27.23 o 
 -11   4  11     1329.81     1255.42     53.56 o 
 -10   4  11      777.87      801.82     41.21 o 
  -9   4  11      197.08      169.39     19.17 o 
  -8   4  11      233.66      187.94     25.15 o 
  -7   4  11      338.70      295.09     29.51 o 
  -6   4  11     1474.41     1548.50     62.00 o 
  -5   4  11       25.27       30.25     12.18 o 
  -4   4  11       56.20       56.50     13.13 o 
  -3   4  11     1304.04     1259.40     51.89 o 
  -2   4  11      477.18      491.37     32.47 o 
  -1   4  11       39.52       33.19      9.07 o 
   0   4  11        5.31        6.80      8.36 o 
   1   4  11       26.79       33.57     17.49 o 
   2   4  11      114.90      127.18     27.31 o 
   3   4  11       63.50       59.05     13.32 o 
   4   4  11      539.54      514.56     45.23 o 
   5   4  11     1476.48     1517.46     91.51 o 
   6   4  11        0.41      -16.83     25.52 o 
 -11   5  11        8.80       27.71     13.43 o 
 -10   5  11      763.01      733.63     39.86 o 
  -9   5  11      308.79      282.26     32.76 o 
  -8   5  11      535.45      600.35     43.20 o 
  -7   5  11      780.93      772.29     46.30 o 
  -6   5  11      124.62      156.86     21.97 o 
  -5   5  11        0.04       -0.62      8.34 o 
  -4   5  11       48.02       53.38     13.22 o 
  -3   5  11      268.94      269.15     25.06 o 
  -2   5  11      472.93      474.77     31.51 o 
  -1   5  11      420.07      400.12     35.48 o 
   0   5  11      565.11      529.82     37.41 o 
   1   5  11       13.60       23.05     10.48 o 
   2   5  11      280.29      304.76     29.10 o 
   3   5  11       30.79       21.73     17.58 o 
   4   5  11       11.27        7.47     11.11 o 
   5   5  11        0.67       -9.58     19.02 o 
   6   5  11      685.92      801.43     82.74 o 
 -11   6  11     1630.36     1749.35     64.01 o 
 -10   6  11      241.09      279.58     25.07 o 
  -9   6  11        1.21      -14.26     16.24 o 
  -8   6  11      116.21       93.15     28.48 o 
  -7   6  11      730.70      819.30     57.76 o 
  -6   6  11      219.24      181.93     22.76 o 
  -5   6  11      441.28      499.75     34.39 o 
  -4   6  11      403.68      388.40     29.82 o 
  -3   6  11     2920.02     2891.35     76.42 o 
  -2   6  11      284.32      273.93     23.85 o 
  -1   6  11      180.80      156.94     23.31 o 
   0   6  11      186.66      154.57     21.18 o 
   1   6  11      384.19      375.69     31.50 o 
   2   6  11     2073.58     2054.03     74.29 o 
   3   6  11      136.33      125.13     19.89 o 
   4   6  11       23.18       22.50     13.13 o 
   5   6  11      785.65      700.02     76.48 o 
   6   6  11        0.30      -12.75     21.54 o 
 -10   7  11      380.37      354.90     37.33 o 
  -9   7  11      309.34      324.03     33.41 o 
  -8   7  11      132.82      112.14     19.50 o 
  -7   7  11      601.93      603.93     46.10 o 
  -6   7  11     1024.95     1059.52     51.91 o 
  -5   7  11     1938.78     1881.78     66.13 o 
  -4   7  11     1036.46     1043.48     47.32 o 
  -3   7  11      581.79      583.92     34.41 o 
  -2   7  11      669.57      666.00     35.61 o 
  -1   7  11      253.05      250.49     28.92 o 
   0   7  11      340.78      346.02     29.98 o 
   1   7  11      108.36      133.25     46.27 o 
   2   7  11     1464.50     1512.06     63.32 o 
   3   7  11     1365.15     1315.27     60.57 o 
   4   7  11      549.36      616.99     69.61 o 
   5   7  11      894.96      829.86     83.96 o 
   6   7  11      650.58      715.30     81.05 o 
 -10   8  11      525.45      571.84     46.37 o 
  -9   8  11      121.14       94.35     29.56 o 
  -8   8  11        0.18        5.36     11.04 o 
  -7   8  11     1071.50     1122.80     67.88 o 
  -6   8  11      122.64       92.97     17.41 o 
  -5   8  11      279.55      350.58     29.74 o 
  -4   8  11       48.50       53.79     12.58 o 
  -3   8  11      935.15      914.72     83.02 o 
  -2   8  11      442.29      361.37     38.35 o 
  -1   8  11      321.55      322.26     46.75 o 
   0   8  11      124.64      109.21     17.50 o 
   1   8  11     2263.62     2243.64     74.13 o 
   2   8  11      175.47      189.11     22.93 o 
   3   8  11      975.23     1053.51     90.82 o 
   4   8  11      664.80      699.02     77.53 o 
   5   8  11      122.64      107.65     34.67 o 
 -10   9  11        1.39       13.73     12.70 o 
  -9   9  11      141.55      114.94     25.70 o 
  -8   9  11        1.70       18.15     13.69 o 
  -7   9  11      150.54      151.70     21.49 o 
  -6   9  11      561.16      532.78     37.18 o 
  -5   9  11      182.65      248.94     25.05 o 
  -4   9  11     4042.48     3948.37     90.05 o 
  -3   9  11      339.90      352.63     49.82 o 
  -2   9  11     1073.84     1058.79     58.84 o 
  -1   9  11       60.95       76.18     27.03 o 
   0   9  11       15.08       11.75     13.59 o 
   1   9  11      583.61      650.93     39.88 o 
   2   9  11      162.23      144.79     34.85 o 
   3   9  11       56.17       61.81     30.71 o 
   4   9  11      249.73      277.24     50.51 o 
   5   9  11      481.93      574.59     72.11 o 
 -10  10  11       12.22       22.53     12.00 o 
  -9  10  11      407.59      455.95     39.74 o 
  -8  10  11       22.87       34.12     13.54 o 
  -7  10  11        8.59       18.82     10.65 o 
  -6  10  11     1559.73     1567.93     63.21 o 
  -5  10  11      820.54      883.19    104.81 o 
  -4  10  11      740.64      841.75     78.47 o 
  -3  10  11      263.83      298.55     48.04 o 
  -2  10  11       24.25        9.65     15.80 o 
  -1  10  11     1337.05     1267.62     92.95 o 
   0  10  11      423.02      417.92     56.18 o 
   1  10  11      455.13      596.20     67.63 o 
   2  10  11     1024.58      926.33     85.43 o 
   3  10  11     1186.81     1212.81     99.70 o 
   4  10  11       75.62       94.11     35.52 o 
   5  10  11        1.91      -32.81     32.81 o 
  -9  11  11      206.05      196.31     28.01 o 
  -8  11  11      531.49      525.97     41.70 o 
  -7  11  11       29.62       33.25     11.62 o 
  -6  11  11       18.60       67.70     27.49 o 
  -5  11  11      305.48      302.84     29.07 o 
  -4  11  11     2412.65     2257.72    129.60 o 
  -3  11  11      415.35      371.54     40.57 o 
  -2  11  11       93.16      100.76     18.03 o 
  -1  11  11      253.64      299.38     47.99 o 
   0  11  11     1821.81     1980.23    118.59 o 
   1  11  11        6.89       -4.23     17.93 o 
   2  11  11       10.94        9.59     23.55 o 
   3  11  11      210.36      170.82     39.74 o 
   4  11  11      489.70      589.17     72.83 o 
  -9  12  11      634.56      649.90     48.83 o 
  -8  12  11       23.74       58.65     30.97 o 
  -7  12  11       52.93       26.67     17.28 o 
  -6  12  11      720.87      711.33     74.99 o 
  -5  12  11      683.48      724.23     45.52 o 
  -4  12  11       41.32       72.96     30.18 o 
  -3  12  11      501.99      479.52     42.28 o 
  -2  12  11        1.81        3.83     22.99 o 
  -1  12  11     1476.40     1619.26    108.10 o 
   0  12  11        1.90        4.46     17.07 o 
   1  12  11        1.53      -12.96     14.76 o 
   2  12  11      405.09      363.29     55.31 o 
   3  12  11      607.60      747.28     82.41 o 
   4  12  11      375.53      342.46     58.35 o 
  -8  13  11     1209.53     1279.02    103.91 o 
  -7  13  11      131.63      155.07     41.03 o 
  -6  13  11       25.00       49.24     25.62 o 
  -5  13  11      208.00      194.70     26.06 o 
  -4  13  11       67.63      115.60     34.96 o 
  -3  13  11       74.77       89.93     26.64 o 
  -2  13  11      313.63      251.42     30.31 o 
  -1  13  11      155.39      160.96     36.00 o 
   0  13  11      386.35      432.13     58.80 o 
   1  13  11       25.50       12.02     19.65 o 
   2  13  11      179.46      219.31     48.10 o 
   3  13  11       92.85       74.27     32.64 o 
   4  13  11       34.87        0.99     22.20 o 
  -8  14  11        6.59       55.15     31.83 o 
  -7  14  11      145.71      173.46     43.57 o 
  -6  14  11      456.78      489.78     65.77 o 
  -5  14  11       83.23       86.55     18.30 o 
  -4  14  11      291.51      289.11     54.53 o 
  -3  14  11        3.57        1.99     15.38 o 
  -2  14  11       86.14       93.91     30.48 o 
  -1  14  11        1.87       -8.92     17.47 o 
   0  14  11        9.99       35.81     24.14 o 
   1  14  11       14.38       -7.41     25.64 o 
   2  14  11      193.87      239.31     46.94 o 
   3  14  11      231.85      236.70     48.63 o 
  -7  15  11        1.75      -11.01     23.66 o 
  -6  15  11        3.12      -19.63     22.92 o 
  -5  15  11        2.25       -3.53     12.37 o 
  -4  15  11      154.62      147.17     25.73 o 
  -3  15  11      305.78      279.34     35.49 o 
  -2  15  11        1.29      -18.25     19.12 o 
  -1  15  11       79.10       65.92     27.12 o 
   0  15  11       62.34      112.12     31.79 o 
   1  15  11      169.83      197.86     43.36 o 
   2  15  11      126.12      134.43     38.85 o 
   3  15  11        1.48        1.40     26.20 o 
  -7  16  11      815.38      724.55     82.86 o 
  -6  16  11      373.87      372.75     60.32 o 
  -5  16  11        8.51       13.25     13.39 o 
  -4  16  11       76.00       39.18     17.33 o 
  -3  16  11      147.63      133.01     40.72 o 
  -2  16  11        5.59      -23.52     24.47 o 
  -1  16  11       47.88       34.17     17.22 o 
   0  16  11       56.27       39.93     25.10 o 
   1  16  11      226.71      259.00     49.77 o 
   2  16  11      346.73      372.64     61.63 o 
  -6  17  11       94.61      147.60     41.94 o 
  -5  17  11      140.67      103.95     17.55 o 
  -4  17  11      129.78      174.37     22.42 o 
  -3  17  11      265.95      299.37     50.62 o 
  -2  17  11       69.88       38.58     21.75 o 
  -1  17  11       20.11       15.36     20.55 o 
   0  17  11      116.08       98.72     34.71 o 
   1  17  11       34.08      -17.09     20.73 o 
  -4  18  11      164.26      131.57     20.99 o 
  -3  18  11      262.51      313.31     52.92 o 
  -2  18  11       40.12       29.32     16.63 o 
  -1  18  11      206.77      289.73     52.01 o 
   0  18  11        0.18       -6.18     18.81 o 
 -10   0  12      906.80      943.31     83.51 o 
  -8   0  12        1.79        6.98     17.38 o 
  -6   0  12      223.90      205.40     36.13 o 
  -4   0  12     4760.25     4460.95    147.27 o 
  -2   0  12      160.12      129.54     27.53 o 
   0   0  12     5173.24     4719.10    164.79 o 
   2   0  12       43.93       61.43     20.43 o 
   4   0  12     2774.96     2947.89    142.21 o 
 -11   1  12        2.21       11.79     31.52 o 
 -10   1  12       65.71       29.06     15.50 o 
  -9   1  12      186.71      153.77     32.92 o 
  -8   1  12        1.19       -2.99     10.17 o 
  -7   1  12     1330.43     1231.85     59.68 o 
  -6   1  12      200.21      168.93     22.32 o 
  -5   1  12      607.19      629.93     64.42 o 
  -4   1  12      649.31      565.44     44.16 o 
  -3   1  12     1110.29     1052.65     51.08 o 
  -2   1  12      196.40      237.50     45.68 o 
  -1   1  12     1880.14     2036.54     77.48 o 
   0   1  12       78.78      101.89     21.39 o 
   1   1  12     7301.65     7345.80    147.29 o 
   2   1  12      132.33      137.43     44.94 o 
   3   1  12        6.06      -17.35     17.35 o 
   4   1  12        1.99       -5.58     12.41 o 
   5   1  12     1133.17     1191.95     66.38 o 
 -10   2  12      113.06      100.08     21.24 o 
  -9   2  12       83.80       72.77     18.01 o 
  -8   2  12      433.53      420.20     37.24 o 
  -7   2  12      139.80      146.38     21.84 o 
  -6   2  12      307.78      264.62     36.60 o 
  -5   2  12      654.62      616.03     90.37 o 
  -4   2  12      357.71      403.07     32.35 o 
  -3   2  12       69.84       85.91     15.76 o 
  -2   2  12       48.09       41.68     13.61 o 
  -1   2  12      402.38      424.92     68.62 o 
   0   2  12     1970.60     1937.27     75.55 o 
   1   2  12      225.25      227.49     43.30 o 
   2   2  12       50.43       35.90     19.27 o 
   3   2  12       14.50      -11.80     14.85 o 
   4   2  12      728.53      779.63     52.15 o 
   5   2  12      185.37      229.99     30.79 o 
 -10   3  12        6.08       34.46     26.04 o 
  -9   3  12      321.81      295.79     37.71 o 
  -8   3  12       93.16       81.40     17.56 o 
  -7   3  12       44.15       57.60     18.08 o 
  -6   3  12       78.70       62.53     15.00 o 
  -5   3  12      743.66      779.16     65.51 o 
  -4   3  12      615.70      521.31     36.17 o 
  -3   3  12      335.86      354.68     45.53 o 
  -2   3  12      531.75      563.41     37.03 o 
  -1   3  12        4.19      -16.80     16.80 o 
   0   3  12      234.43      246.06     28.18 o 
   1   3  12      282.57      331.63     47.07 o 
   2   3  12      377.42      371.85     34.14 o 
   3   3  12       64.32       82.84     16.85 o 
   4   3  12        3.71       15.61     14.18 o 
   5   3  12      362.00      342.08     36.01 o 
 -10   4  12     3461.00     3504.18    113.85 o 
  -9   4  12      617.55      581.48     44.94 o 
  -8   4  12      310.22      312.56     32.58 o 
  -7   4  12       31.93       24.89     13.88 o 
  -6   4  12       72.18      109.46     19.03 o 
  -5   4  12      455.60      505.56     47.19 o 
  -4   4  12      590.25      585.64     37.97 o 
  -3   4  12        2.60        0.67     13.70 o 
  -2   4  12     1674.48     1591.17     66.55 o 
  -1   4  12      184.36      202.51     37.62 o 
   0   4  12      346.35      357.34     32.49 o 
   1   4  12       55.53       46.10     19.73 o 
   2   4  12       27.98        4.94     11.15 o 
   3   4  12      154.19      154.27     22.00 o 
   4   4  12      159.08      176.53     25.77 o 
   5   4  12      193.54      167.66     40.39 o 
 -10   5  12        0.02       41.15     21.18 o 
  -9   5  12      110.49      132.64     22.48 o 
  -8   5  12        0.21        7.06     17.53 o 
  -7   5  12     1225.73     1297.38     61.59 o 
  -6   5  12       41.31       11.59     10.49 o 
  -5   5  12     1575.97     1648.48     64.95 o 
  -4   5  12     1129.74     1117.59     52.16 o 
  -3   5  12      283.69      282.12     29.06 o 
  -2   5  12       56.33       84.61     19.57 o 
  -1   5  12      405.49      408.11     52.38 o 
   0   5  12        0.50        2.53     10.54 o 
   1   5  12      103.08       91.95     18.06 o 
   2   5  12      299.73      270.68     27.96 o 
   3   5  12      727.62      730.19     47.91 o 
   4   5  12        6.71       10.10     22.05 o 
   5   5  12      241.82      191.17     41.86 o 
 -10   6  12     2523.99     2621.57    134.98 o 
  -9   6  12       29.07       15.98     13.78 o 
  -8   6  12        1.98       16.70     13.54 o 
  -7   6  12        5.97       15.86     15.31 o 
  -6   6  12     1049.75      992.55     75.87 o 
  -5   6  12       91.55       57.95     14.62 o 
  -4   6  12        7.34        1.59      7.79 o 
  -3   6  12      258.25      214.00     22.89 o 
  -2   6  12     1602.32     1653.77     60.12 o 
  -1   6  12        1.07       21.61     13.20 o 
   0   6  12       17.66        9.03     10.47 o 
   1   6  12       95.43      136.79     23.41 o 
   2   6  12       96.93      124.98     20.34 o 
   3   6  12        5.91        9.04     11.20 o 
   4   6  12       72.58      102.75     32.52 o 
   5   6  12      340.92      323.11     56.66 o 
 -10   7  12        7.07       22.22     16.12 o 
  -9   7  12       86.93       25.13     16.59 o 
  -8   7  12      480.90      447.92     38.78 o 
  -7   7  12      605.53      593.42     64.97 o 
  -6   7  12        0.20        5.63      8.83 o 
  -5   7  12       14.48        7.68     10.97 o 
  -4   7  12      787.83      716.27     41.53 o 
  -3   7  12     1573.69     1527.02     57.78 o 
  -2   7  12      578.45      643.60     47.66 o 
  -1   7  12        3.12        3.53     20.82 o 
   0   7  12       71.82       47.87     14.10 o 
   1   7  12      722.40      737.15     45.81 o 
   2   7  12      863.36      833.68     74.71 o 
   3   7  12      169.88      184.22     43.59 o 
   4   7  12        0.01      -16.68     26.61 o 
   5   7  12       79.50       94.88     31.22 o 
 -10   8  12        5.53      -13.86     13.86 o 
  -9   8  12       47.65       74.54     18.80 o 
  -8   8  12      135.59      114.22     21.76 o 
  -7   8  12      139.07       95.74     18.55 o 
  -6   8  12     1574.81     1503.46     63.98 o 
  -5   8  12      775.46      772.48     43.93 o 
  -4   8  12      447.38      477.65     33.68 o 
  -3   8  12        7.28       19.79     19.26 o 
  -2   8  12      115.83      146.58     23.20 o 
  -1   8  12     1075.83     1110.91     88.23 o 
   0   8  12       50.44       51.94     12.47 o 
   1   8  12        3.79       23.41     13.68 o 
   2   8  12     2271.60     2369.77    136.06 o 
   3   8  12       52.52       59.30     28.44 o 
   4   8  12     1437.14     1329.77    108.80 o 
  -9   9  12      157.56      180.32     27.09 o 
  -8   9  12       15.20        3.62     12.73 o 
  -7   9  12        1.58        1.50     10.81 o 
  -6   9  12      679.80      687.60     43.54 o 
  -5   9  12      342.65      297.10     49.54 o 
  -4   9  12       54.65       84.57     29.99 o 
  -3   9  12     1295.24     1178.77     94.70 o 
  -2   9  12      212.05      246.29     31.00 o 
  -1   9  12      420.49      494.09     61.08 o 
   0   9  12       29.85       25.91     10.88 o 
   1   9  12      762.07      801.48     79.03 o 
   2   9  12       55.13      106.54     37.11 o 
   3   9  12       97.66       52.10     26.56 o 
   4   9  12       48.73      124.36     42.56 o 
  -9  10  12        7.13        5.67     11.05 o 
  -8  10  12       13.72       23.10     13.45 o 
  -7  10  12      500.66      500.28     64.99 o 
  -6  10  12        1.57       10.54     20.47 o 
  -5  10  12      216.66      212.27     42.49 o 
  -4  10  12     1118.92     1075.32     91.30 o 
  -3  10  12      118.40       78.90     19.44 o 
  -2  10  12       49.92       28.48     11.84 o 
  -1  10  12      218.32      264.57     45.24 o 
   0  10  12      471.45      488.35     62.70 o 
   1  10  12      241.47      259.58     48.96 o 
   2  10  12     1492.35     1588.17    115.22 o 
   3  10  12        0.74      -12.84     22.38 o 
   4  10  12     2268.64     2335.48    146.83 o 
  -9  11  12      203.01      228.55     48.10 o 
  -8  11  12       17.11        8.64     17.98 o 
  -7  11  12        3.59       58.94     29.63 o 
  -6  11  12      204.13      217.14     43.58 o 
  -5  11  12       12.97      -16.29     21.80 o 
  -4  11  12      641.65      678.61     75.43 o 
  -3  11  12      258.20      274.24     32.98 o 
  -2  11  12      202.50      221.59     30.71 o 
  -1  11  12      761.53      879.47     81.91 o 
   0  11  12       80.70       37.83     22.12 o 
   1  11  12      717.13      776.59     79.50 o 
   2  11  12      284.68      242.01     47.92 o 
   3  11  12      449.21      500.75     68.76 o 
  -8  12  12     1217.76     1231.07    103.95 o 
  -7  12  12      721.17      661.06     77.17 o 
  -6  12  12       81.74       89.20     28.96 o 
  -5  12  12        0.15       -4.23     21.60 o 
  -4  12  12      642.90      647.55     74.73 o 
  -3  12  12       35.96       30.76     14.45 o 
  -2  12  12      639.54      712.53     75.24 o 
  -1  12  12        3.31       19.95     18.88 o 
   0  12  12     1419.89     1518.55    110.73 o 
   1  12  12      258.17      241.84     48.05 o 
   2  12  12       43.92        2.52     22.56 o 
   3  12  12        0.33      -21.86     21.86 o 
  -8  13  12      129.71      147.79     41.76 o 
  -7  13  12      594.77      529.04     69.42 o 
  -6  13  12      794.81      883.27     87.98 o 
  -5  13  12     1135.30     1162.65    100.05 o 
  -4  13  12      405.09      416.28     87.95 o 
  -3  13  12      418.93      492.35     45.58 o 
  -2  13  12      223.18      297.98     49.85 o 
  -1  13  12        9.06        8.50     18.98 o 
   0  13  12       86.22      146.73     38.80 o 
   1  13  12      101.91       85.54     29.59 o 
   2  13  12        1.22       -2.43     22.56 o 
  -7  14  12      261.88      313.20     56.75 o 
  -6  14  12       67.28       15.82     22.32 o 
  -5  14  12      126.30      114.86     32.17 o 
  -4  14  12        4.28       27.26     25.38 o 
  -3  14  12      130.96       98.06     22.09 o 
  -2  14  12     1037.01     1007.17     92.26 o 
  -1  14  12       91.03       80.99     32.12 o 
   0  14  12      612.62      619.10     72.28 o 
   1  14  12      228.13      225.18     48.74 o 
   2  14  12        1.07      -10.50     23.38 o 
  -6  15  12      296.73      335.26     58.62 o 
  -5  15  12      240.43      265.53     37.49 o 
  -4  15  12       46.63       78.27     19.19 o 
  -3  15  12      929.74     1049.57     67.64 o 
  -2  15  12      908.02      992.73     90.77 o 
  -1  15  12        7.94        2.57     17.90 o 
   0  15  12      195.98      238.71     47.69 o 
   1  15  12        4.92       24.12     21.90 o 
  -5  16  12      194.61      199.36     31.04 o 
  -4  16  12      133.76      168.57     29.86 o 
  -3  16  12      283.87      263.52     49.80 o 
  -2  16  12       28.53       37.86     24.99 o 
  -1  16  12      320.87      420.64     61.71 o 
   0  16  12       21.13       26.78     22.10 o 
  -4  17  12       14.53       21.58     12.01 o 
  -3  17  12      107.83      137.82     37.25 o 
  -2  17  12      362.01      341.60     55.35 o 
  -1  17  12      322.48      365.33     59.33 o 
  -9   0  13       69.29       73.77     24.40 o 
  -7   0  13       74.90       54.04     22.87 o 
  -5   0  13      993.13      904.66     71.01 o 
  -3   0  13      499.92      585.74     57.07 o 
  -1   0  13      115.69      115.69     27.90 o 
   1   0  13     1721.44     1812.51    110.01 o 
   3   0  13      234.58      185.16     36.46 o 
 -10   1  13      125.27      137.05     36.65 o 
  -9   1  13       48.51       31.84     15.45 o 
  -8   1  13      908.72      868.87     53.84 o 
  -7   1  13      158.62      164.26     24.62 o 
  -6   1  13        1.83        2.04     10.54 o 
  -5   1  13      145.23      146.11     21.30 o 
  -4   1  13       60.49       85.92     16.84 o 
  -3   1  13       99.33      105.06     19.06 o 
  -2   1  13      200.48      146.56     37.38 o 
  -1   1  13       60.79       55.23     15.79 o 
   0   1  13      432.36      417.34     86.28 o 
   1   1  13      411.93      447.49     39.82 o 
   2   1  13      759.17      728.31     50.35 o 
   3   1  13       25.04        7.10     12.23 o 
   4   1  13      810.45      807.59     80.76 o 
 -10   2  13      202.23      240.68     37.03 o 
  -9   2  13      124.64      147.77     25.22 o 
  -8   2  13      541.88      598.56     51.55 o 
  -7   2  13      383.99      388.89     61.25 o 
  -6   2  13      106.03      139.86     41.90 o 
  -5   2  13      645.43      602.60     41.30 o 
  -4   2  13     1679.21     1757.99     95.67 o 
  -3   2  13      322.96      327.70     29.93 o 
  -2   2  13      287.03      273.48     27.66 o 
  -1   2  13       13.90        8.06     25.97 o 
   0   2  13      368.14      332.97     50.47 o 
   1   2  13     1059.57     1232.41    132.87 o 
   2   2  13      593.23      592.72     52.51 o 
   3   2  13        5.80      -17.26     17.26 o 
   4   2  13      359.50      436.40     40.85 o 
 -10   3  13      204.58      199.99     30.19 o 
  -9   3  13      279.90      294.68     32.85 o 
  -8   3  13      200.93      191.81     35.55 o 
  -7   3  13       15.27       31.82     30.80 o 
  -6   3  13     1160.78     1203.20     68.54 o 
  -5   3  13       13.12       12.17      9.97 o 
  -4   3  13      374.67      406.99     38.08 o 
  -3   3  13       48.61       43.90     14.12 o 
  -2   3  13     1846.43     1928.63     88.06 o 
  -1   3  13      459.19      466.55     38.52 o 
   0   3  13      231.49      219.50     27.91 o 
   1   3  13      281.42      316.62     34.15 o 
   2   3  13       19.59        0.37     24.45 o 
   3   3  13       18.55        4.96     32.52 o 
   4   3  13      207.38      224.19     52.35 o 
 -10   4  13      134.49      158.79     27.96 o 
  -9   4  13       94.12       76.66     17.57 o 
  -8   4  13       54.82       22.74     22.40 o 
  -7   4  13     1603.87     1679.87     72.25 o 
  -6   4  13       28.37       43.29     15.82 o 
  -5   4  13     1087.89     1138.05     56.39 o 
  -4   4  13      604.83      587.40     40.02 o 
  -3   4  13      947.40      995.37     86.29 o 
  -2   4  13       31.70       46.83     15.02 o 
  -1   4  13        7.99       -7.54     11.67 o 
   0   4  13      369.71      335.33     33.48 o 
   1   4  13      145.30      131.64     21.80 o 
   2   4  13      133.11      130.54     22.83 o 
   3   4  13      222.16      271.19     31.08 o 
   4   4  13      120.11      136.60     24.69 o 
 -10   5  13     1679.61     1692.84    123.47 o 
  -9   5  13       69.48       52.13     21.05 o 
  -8   5  13      228.08      258.94     31.25 o 
  -7   5  13       11.97       55.08     19.23 o 
  -6   5  13      955.74      920.93     51.76 o 
  -5   5  13        3.64       20.93     13.83 o 
  -4   5  13      608.24      628.64     95.24 o 
  -3   5  13        3.60       12.16      9.54 o 
  -2   5  13     1065.09     1078.20     61.23 o 
  -1   5  13        9.72       -2.11     20.10 o 
   0   5  13      230.49      261.58     30.07 o 
   1   5  13       51.32       59.92     14.90 o 
   2   5  13       16.40       -4.54     11.76 o 
   3   5  13       99.90      102.25     20.18 o 
   4   5  13       25.82       46.40     23.18 o 
  -9   6  13      521.04      515.99     43.90 o 
  -8   6  13     1020.83     1067.87     60.50 o 
  -7   6  13      603.17      639.39     44.87 o 
  -6   6  13       61.36       43.35     14.78 o 
  -5   6  13     4318.59     4263.18    107.84 o 
  -4   6  13      345.20      283.31     27.87 o 
  -3   6  13      788.16      789.49     75.23 o 
  -2   6  13       63.27       68.12     17.95 o 
  -1   6  13      311.72      332.21     32.29 o 
   0   6  13       18.21       13.62     11.07 o 
   1   6  13        4.85       -5.91     10.96 o 
   2   6  13       12.06        7.11     10.17 o 
   3   6  13      489.68      458.11     62.55 o 
   4   6  13      149.71      149.26     40.10 o 
  -9   7  13       64.42       68.53     18.51 o 
  -8   7  13        2.90       16.35     13.02 o 
  -7   7  13        3.27       -1.99     11.09 o 
  -6   7  13     1311.26     1318.97     62.18 o 
  -5   7  13       18.83       36.68     17.14 o 
  -4   7  13      398.63      428.88     57.69 o 
  -3   7  13       11.17      -10.01     19.34 o 
  -2   7  13      118.85      134.12     24.50 o 
  -1   7  13      752.32      697.78     46.67 o 
   0   7  13       47.93       60.24     16.77 o 
   1   7  13      282.93      369.79     34.99 o 
   2   7  13      995.00     1119.58     98.30 o 
   3   7  13        0.07      -14.51     24.41 o 
   4   7  13      313.73      299.62     53.92 o 
  -9   8  13      638.25      666.70    119.63 o 
  -8   8  13       85.27       73.89     18.38 o 
  -7   8  13       38.27       31.52     12.95 o 
  -6   8  13       80.66       73.10     26.55 o 
  -5   8  13      466.45      544.20     65.37 o 
  -4   8  13      602.53      695.01     72.94 o 
  -3   8  13       97.89       94.52     31.11 o 
  -2   8  13       10.91      -16.06     17.37 o 
  -1   8  13      353.93      465.77     38.84 o 
   0   8  13      788.47      750.09     51.31 o 
   1   8  13      299.60      220.21     44.89 o 
   2   8  13        0.56       47.15     22.67 o 
   3   8  13      593.31      634.62     75.39 o 
  -9   9  13       28.19       27.93     16.46 o 
  -8   9  13       45.95        4.59     20.66 o 
  -7   9  13      268.67      195.68     42.78 o 
  -6   9  13      386.82      382.47     56.71 o 
  -5   9  13       50.82       39.15     21.69 o 
  -4   9  13       16.85        1.88     17.61 o 
  -3   9  13      138.64      150.24     44.70 o 
  -2   9  13       47.81       45.47     23.94 o 
  -1   9  13       59.38       48.05     14.10 o 
   0   9  13       23.69       28.08     26.18 o 
   1   9  13      168.57      211.33     43.63 o 
   2   9  13      795.94     1007.77     95.44 o 
   3   9  13        0.06       -0.06     18.82 o 
  -8  10  13      430.08      383.90     58.98 o 
  -7  10  13       32.23       21.67     24.65 o 
  -6  10  13      188.68      144.50     35.62 o 
  -5  10  13       42.61       42.41     23.60 o 
  -4  10  13       27.01       63.42     27.50 o 
  -3  10  13      202.71      188.12     28.82 o 
  -2  10  13      665.28      667.81     74.22 o 
  -1  10  13      100.65      153.79     39.80 o 
   0  10  13      504.07      510.26     65.57 o 
   1  10  13      991.73      966.78     91.28 o 
   2  10  13       14.19       -5.52     24.75 o 
   3  10  13      156.59      163.22     42.66 o 
  -8  11  13       66.72       64.44     29.70 o 
  -7  11  13       89.36       86.45     28.60 o 
  -6  11  13      139.59      108.73     32.95 o 
  -5  11  13      173.57      141.67     37.44 o 
  -4  11  13       32.47       73.25     29.22 o 
  -3  11  13      174.23      176.06     28.97 o 
  -2  11  13      135.09      138.00     38.04 o 
  -1  11  13      185.31      180.09     40.24 o 
   0  11  13      303.34      297.95     51.82 o 
   1  11  13      157.38      134.38     39.82 o 
   2  11  13       93.03       78.71     26.67 o 
  -7  12  13      811.95      886.69     90.47 o 
  -6  12  13       18.44       16.47     22.08 o 
  -5  12  13       79.02       33.91     28.06 o 
  -4  12  13      292.57      328.29     38.25 o 
  -3  12  13      815.40      856.05     61.19 o 
  -2  12  13      461.02      501.44     65.10 o 
  -1  12  13      100.74      113.71     32.61 o 
   0  12  13       46.82       42.78     28.19 o 
   1  12  13      680.95      743.63     84.77 o 
   2  12  13       12.88       -8.46     20.08 o 
  -7  13  13        0.22       -9.24     21.81 o 
  -6  13  13        5.08      -25.03     25.03 o 
  -5  13  13       70.17       52.71     30.09 o 
  -4  13  13       44.51       16.86     19.28 o 
  -3  13  13      127.97      102.32     23.71 o 
  -2  13  13      197.25      225.25     43.27 o 
  -1  13  13      246.50      285.15     51.57 o 
   0  13  13      702.46      841.90     87.15 o 
   1  13  13      117.85      169.99     47.28 o 
  -6  14  13      157.05      150.31     39.96 o 
  -5  14  13      273.09      314.66     39.88 o 
  -4  14  13      147.39      150.44     53.22 o 
  -3  14  13      333.17      362.40     42.29 o 
  -2  14  13      451.50      528.67     69.93 o 
  -1  14  13       10.41       16.61     19.27 o 
   0  14  13      752.25      789.08     85.89 o 
  -5  15  13      819.50      764.20     60.54 o 
  -4  15  13      267.78      238.27     35.44 o 
  -3  15  13       23.01      -31.26     31.26 o 
  -2  15  13      311.95      390.81     62.65 o 
  -1  15  13       10.31        7.50     21.48 o 
  -8   0  14     1019.91      994.37     85.04 o 
  -6   0  14      546.44      414.72     52.85 o 
  -4   0  14       33.43       41.64     19.60 o 
  -2   0  14      140.54      151.97     31.68 o 
   0   0  14      171.54      187.00     37.81 o 
   2   0  14      374.77      364.42     50.82 o 
  -9   1  14      151.87      133.02     31.92 o 
  -8   1  14      479.84      496.22     63.66 o 
  -7   1  14      683.22      693.58     48.57 o 
  -6   1  14      178.35      150.56     23.28 o 
  -5   1  14       89.66      125.58     35.65 o 
  -4   1  14        4.13       -2.67      9.73 o 
  -3   1  14     1133.54     1154.20     58.77 o 
  -2   1  14      206.09      183.32     24.24 o 
  -1   1  14      245.06      195.87     26.76 o 
   0   1  14        4.43       -9.02     10.66 o 
   1   1  14        6.14        7.52     22.96 o 
   2   1  14       25.08        6.83     11.67 o 
   3   1  14      164.08      171.78     26.80 o 
  -9   2  14       98.00      127.66     24.32 o 
  -8   2  14      148.00      173.07     27.09 o 
  -7   2  14      142.46      170.86     27.23 o 
  -6   2  14       81.43      117.51     21.29 o 
  -5   2  14       30.01       24.07     12.00 o 
  -4   2  14       37.31       28.53     26.74 o 
  -3   2  14        8.22       13.64     17.86 o 
  -2   2  14      531.97      558.10     34.43 o 
  -1   2  14        5.20       -6.44     12.86 o 
   0   2  14      146.86      193.90     28.46 o 
   1   2  14      317.68      315.64     34.46 o 
   2   2  14      107.75       67.45     16.68 o 
   3   2  14       67.10       64.92     27.59 o 
  -9   3  14        9.51       13.61     11.42 o 
  -8   3  14      402.00      502.46     42.89 o 
  -7   3  14      906.00      945.58     56.87 o 
  -6   3  14      412.12      448.18     38.10 o 
  -5   3  14      406.13      421.74     37.04 o 
  -4   3  14      105.22      103.67     19.32 o 
  -3   3  14      580.08      550.30     61.92 o 
  -2   3  14       11.14       12.58      8.80 o 
  -1   3  14      500.85      459.35     73.33 o 
   0   3  14       48.17       56.60     17.01 o 
   1   3  14      154.79      171.67     25.59 o 
   2   3  14        6.19       10.03     20.65 o 
   3   3  14      609.69      604.23     48.93 o 
  -9   4  14       45.78       11.38     12.89 o 
  -8   4  14      115.36       85.74     53.27 o 
  -7   4  14      183.67      186.85     26.79 o 
  -6   4  14        1.43       -9.64     12.59 o 
  -5   4  14       82.16       82.97     18.85 o 
  -4   4  14      577.79      595.42     42.11 o 
  -3   4  14       12.38       11.55     15.09 o 
  -2   4  14     1170.33     1187.88     65.67 o 
  -1   4  14        9.97        5.12     10.29 o 
   0   4  14     1186.00     1245.15     66.09 o 
   1   4  14      160.99      176.67     25.96 o 
   2   4  14       14.95       18.54     25.93 o 
   3   4  14        0.16        2.43     12.73 o 
  -9   5  14       88.76       85.69     20.07 o 
  -8   5  14      340.10      352.55     41.69 o 
  -7   5  14        3.79        2.86     15.38 o 
  -6   5  14       36.25       26.91     11.43 o 
  -5   5  14     1958.53     2098.89     85.16 o 
  -4   5  14      169.53      168.23     37.79 o 
  -3   5  14        9.51       15.78     20.05 o 
  -2   5  14      186.22      211.32     40.38 o 
  -1   5  14      891.80      837.87     92.85 o 
   0   5  14      312.09      361.58     36.37 o 
   1   5  14      338.09      405.36     39.05 o 
   2   5  14      108.23       92.47     18.70 o 
   3   5  14      604.05      692.64     80.02 o 
  -9   6  14       75.25       65.49     19.46 o 
  -8   6  14      103.71      108.48     41.03 o 
  -7   6  14      118.06      129.48     22.45 o 
  -6   6  14      121.68      109.19     19.98 o 
  -5   6  14       10.57       19.65     23.58 o 
  -4   6  14     2273.25     2315.79    132.88 o 
  -3   6  14      157.34      141.83     36.96 o 
  -2   6  14      395.54      490.12     57.71 o 
  -1   6  14       57.54       71.89     24.72 o 
   0   6  14      542.77      647.16     59.20 o 
   1   6  14        5.44       12.41     11.05 o 
   2   6  14      100.65       32.48     20.52 o 
   3   6  14      172.87      146.07     37.62 o 
  -8   7  14      223.13      253.17     31.61 o 
  -7   7  14      248.40      297.93     51.56 o 
  -6   7  14      391.28      428.82     60.21 o 
  -5   7  14     1571.01     1672.30    114.74 o 
  -4   7  14      454.44      544.69     68.10 o 
  -3   7  14       13.97       28.91     18.91 o 
  -2   7  14        1.12      -10.26     15.17 o 
  -1   7  14      509.94      516.17     41.83 o 
   0   7  14       39.98       29.48     12.20 o 
   1   7  14       36.40       48.66     25.70 o 
   2   7  14        2.01       -2.85     20.37 o 
  -8   8  14        1.61       -2.69     23.87 o 
  -7   8  14       85.52       57.88     27.26 o 
  -6   8  14      814.92      895.70     87.34 o 
  -5   8  14       29.19       21.41     21.08 o 
  -4   8  14      581.14      688.61     77.15 o 
  -3   8  14       90.46       88.50     20.81 o 
  -2   8  14       10.36      -17.73     24.34 o 
  -1   8  14       42.69       19.47     10.87 o 
   0   8  14       25.12       -3.03     15.26 o 
   1   8  14      372.68      494.50     67.06 o 
   2   8  14      291.51      271.43     51.14 o 
  -8   9  14      360.55      331.47     57.38 o 
  -7   9  14      190.25      120.61     36.22 o 
  -6   9  14      276.33      379.20     58.59 o 
  -5   9  14       30.29       38.27     21.98 o 
  -4   9  14      201.08      228.37     46.64 o 
  -3   9  14       46.56       35.57     32.16 o 
  -2   9  14      312.05      362.07     57.14 o 
  -1   9  14       41.00       60.18     29.73 o 
   0   9  14      327.81      339.82     57.57 o 
   1   9  14       52.90       58.13     25.28 o 
   2   9  14        4.10       19.33     22.89 o 
  -7  10  14      179.55      150.81     38.77 o 
  -6  10  14      249.83      273.18     53.68 o 
  -5  10  14       41.04       18.60     21.90 o 
  -4  10  14       49.11       56.58     19.26 o 
  -3  10  14      288.84      284.38     35.72 o 
  -2  10  14       22.34       51.13     23.96 o 
  -1  10  14      386.18      341.30     56.69 o 
   0  10  14        4.85        5.40     15.93 o 
   1  10  14      125.32      128.30     40.19 o 
  -7  11  14      177.36      196.28     44.08 o 
  -6  11  14        0.14        8.86     21.99 o 
  -5  11  14       40.83       88.13     32.48 o 
  -4  11  14        7.00        9.00     28.21 o 
  -3  11  14       68.85       26.61     24.35 o 
  -2  11  14      464.92      508.38     71.00 o 
  -1  11  14       10.86       32.84     22.50 o 
   0  11  14       81.23      122.35     37.64 o 
   1  11  14      593.20      605.81     76.75 o 
  -6  12  14       68.13       50.22     20.59 o 
  -5  12  14        0.77      -20.74     24.22 o 
  -4  12  14      130.84       83.12     20.78 o 
  -3  12  14       83.69       71.87     32.45 o 
  -2  12  14      516.69      464.01     66.52 o 
  -1  12  14        1.94       -2.65     20.93 o 
   0  12  14        6.19        4.25     20.11 o 
  -5  13  14      124.85      126.91     48.70 o 
  -4  13  14       89.51       62.26     19.91 o 
  -3  13  14      199.65      193.73     44.41 o 
  -2  13  14       23.40       71.49     31.27 o 
  -1  13  14       12.42       63.37     26.52 o 
  -7   0  15      103.13       42.88     23.12 o 
  -5   0  15       49.58       31.91     16.88 o 
  -3   0  15        4.95        5.99     16.49 o 
  -1   0  15     1333.89     1407.42    104.12 o 
   1   0  15       73.32       89.75     28.36 o 
  -8   1  15      139.41      164.73     32.79 o 
  -7   1  15        1.35      -10.54     12.00 o 
  -6   1  15     1087.56     1122.77     62.39 o 
  -5   1  15      706.22      737.36     50.43 o 
  -4   1  15      139.11      146.36     27.80 o 
  -3   1  15       17.24       26.60     12.85 o 
  -2   1  15      325.38      313.84     40.66 o 
  -1   1  15      302.36      326.13     36.42 o 
   0   1  15        1.06       23.41     15.26 o 
   1   1  15       16.67       15.31     12.74 o 
   2   1  15       19.96        5.25     13.64 o 
  -8   2  15      177.56      179.06     28.18 o 
  -7   2  15      200.43      207.23     30.12 o 
  -6   2  15      317.59      307.12     33.08 o 
  -5   2  15       54.51       86.41     20.24 o 
  -4   2  15       20.96       15.99     11.28 o 
  -3   2  15       10.11        2.04     10.57 o 
  -2   2  15     1037.26     1072.26    109.41 o 
  -1   2  15     1176.77     1178.05     67.23 o 
   0   2  15      396.80      436.04     41.54 o 
   1   2  15        2.56       23.53     26.28 o 
   2   2  15        1.53      -16.88     16.88 o 
  -8   3  15      247.12      254.54     32.51 o 
  -7   3  15       72.84       89.55     18.37 o 
  -6   3  15       13.08       22.47     16.50 o 
  -5   3  15      608.75      663.27     47.53 o 
  -4   3  15       70.73       94.66     19.86 o 
  -3   3  15       54.13       68.13     26.77 o 
  -2   3  15      401.50      513.82     65.31 o 
  -1   3  15      617.20      599.61     48.05 o 
   0   3  15      480.00      503.04     54.45 o 
   1   3  15      257.70      254.93     32.13 o 
   2   3  15      257.54      263.87     35.66 o 
  -8   4  15        6.07       -8.37     11.77 o 
  -7   4  15       78.01       42.26     15.62 o 
  -6   4  15      229.82      263.18     31.60 o 
  -5   4  15      757.43      800.67     79.54 o 
  -4   4  15        1.15        1.40     15.91 o 
  -3   4  15        5.83        7.43     17.63 o 
  -2   4  15      169.65      167.59     36.90 o 
  -1   4  15      272.27      334.39     47.50 o 
   0   4  15      144.47      209.93     29.76 o 
   1   4  15      555.47      611.27     49.30 o 
  -8   5  15      459.21      436.11     41.04 o 
  -7   5  15      105.25       85.32     18.96 o 
  -6   5  15      364.30      329.48     52.34 o 
  -5   5  15      226.38      212.76     44.79 o 
  -4   5  15      216.96      331.45     53.12 o 
  -3   5  15      108.80      118.01     35.60 o 
  -2   5  15      343.65      372.32     55.87 o 
  -1   5  15      261.22      353.84     37.11 o 
   0   5  15     1807.70     1614.28     78.53 o 
   1   5  15      177.24      190.88     28.76 o 
  -7   6  15        6.95       30.62     21.73 o 
  -6   6  15       82.34      109.63     35.67 o 
  -5   6  15      573.72      626.14     73.62 o 
  -4   6  15      306.01      295.35     51.51 o 
  -3   6  15        5.44       27.12     13.92 o 
  -2   6  15        2.99       -2.12     14.45 o 
  -1   6  15       31.43       32.34     19.37 o 
   0   6  15      160.81      204.48     29.58 o 
   1   6  15      398.60      535.41     69.80 o 
  -7   7  15       82.04       57.55     28.24 o 
  -6   7  15        1.16        4.84     22.60 o 
  -5   7  15      509.65      621.63     75.37 o 
  -4   7  15      651.73      676.61     79.41 o 
  -3   7  15      306.22      340.21     38.68 o 
  -2   7  15      110.96      140.32     37.48 o 
  -1   7  15        0.30       14.29     12.48 o 
   0   7  15      597.58      718.90     81.75 o 
   1   7  15       53.71       75.52     32.46 o 
  -7   8  15        2.19      -14.61     20.85 o 
  -6   8  15      279.82      291.18     53.94 o 
  -5   8  15      179.00      183.03     46.75 o 
  -4   8  15       19.23      -11.32     25.35 o 
  -3   8  15      373.39      366.12     53.91 o 
  -2   8  15       54.67       58.28     23.50 o 
  -1   8  15      471.65      591.11     75.28 o 
   0   8  15       84.51      128.89     40.42 o 
  -6   9  15      435.24      526.93     71.86 o 
  -5   9  15      407.39      625.26     78.59 o 
  -4   9  15      649.45      682.69     56.76 o 
  -3   9  15       93.75       74.34     18.75 o 
  -2   9  15      288.02      233.51     48.30 o 
  -1   9  15      408.27      568.48     73.29 o 
   0   9  15       64.27       38.56     25.42 o 
  -5  10  15      478.16      531.09     71.07 o 
  -4  10  15      285.73      238.96     60.69 o 
  -3  10  15      302.66      282.32     37.83 o 
  -2  10  15       39.75        2.40     21.37 o 
  -1  10  15      318.24      337.67     58.11 o 
  -4  11  15       29.79       12.59     36.21 o 
  -3  11  15      216.26      208.92     46.55 o 
  -2  11  15      382.40      525.52     72.28 o 
  -6   0  16     1717.80     2102.28    124.62 o 
  -4   0  16      100.17       96.58     24.22 o 
  -2   0  16        3.61      -27.11     27.11 o 
   0   0  16       15.69       40.91     28.48 o 
  -7   1  16        9.76       -3.15     14.52 o 
  -6   1  16      182.67      209.12     30.20 o 
  -5   1  16     1111.56     1130.88     64.23 o 
  -4   1  16      418.91      386.56     38.45 o 
  -3   1  16      279.90      282.36     46.24 o 
  -2   1  16        0.28      -14.31     14.31 o 
  -1   1  16      655.64      783.63     57.25 o 
   0   1  16      485.58      521.19     47.89 o 
  -7   2  16      637.71      635.54     49.75 o 
  -6   2  16      270.37      318.07     39.51 o 
  -5   2  16      946.86     1014.09     61.45 o 
  -4   2  16      342.41      338.39     52.91 o 
  -3   2  16       32.43       -6.42     17.09 o 
  -2   2  16      141.44       86.20     20.48 o 
  -1   2  16      180.15      199.41     31.04 o 
   0   2  16      100.60      134.84     27.78 o 
  -7   3  16      221.37      262.62     33.22 o 
  -6   3  16      598.94      680.80     75.49 o 
  -5   3  16       50.76       33.76     21.69 o 
  -4   3  16      197.08      145.94     38.79 o 
  -3   3  16       34.02      -14.96     16.78 o 
  -2   3  16        0.44        0.85     16.19 o 
  -1   3  16      334.85      311.67     47.76 o 
   0   3  16     1192.97     1369.63     77.75 o 
  -6   4  16      360.26      366.93     57.56 o 
  -5   4  16       12.11       47.45     26.90 o 
  -4   4  16      490.09      500.47     66.88 o 
  -3   4  16        2.20      -16.63     16.63 o 
  -2   4  16      130.11      129.98     25.11 o 
  -1   4  16      131.09       87.37     19.43 o 
  -6   5  16      114.80      122.69     38.21 o 
  -5   5  16       46.90       62.56     29.80 o 
  -4   5  16       79.47       77.60     31.87 o 
  -3   5  16        2.01       -1.22     23.63 o 
  -2   5  16       30.77       25.88     21.10 o 
  -1   5  16        3.04       -9.74     16.55 o 
  -5   6  16      138.38      203.06     45.45 o 
  -4   6  16      205.43      196.05     41.51 o 
  -3   6  16       60.27       36.78     19.60 o 
  -2   6  16       67.90       43.43     31.02 o 
  -1   6  16       52.29       65.22     29.78 o 
  -5   7  16      119.37      128.28     36.81 o 
  -4   7  16      102.92      101.83     37.04 o 
  -3   7  16      329.02      331.32     41.18 o 
  -2   7  16      110.99       93.98     33.11 o 
                                                 
